# Supplementary material for: Flux-Enabled Exploration of the Role of Sip1 in Galactose Yeast Metabolism
Source: Front Bioeng Biotechnol. 2017 May 24;5:31. doi: 10.3389/fbioe.2017.00031 (PMC5443151; doi:10.3389/fbioe.2017.00031)
Supplement: Additional file 2 — Jupyter notebook QMM library 2S-13C MFA calculation code and input files. Zip file containing a Jupyter notebook file (two_scale_sip1_calculations.ipynb) used to run all flux calculations, another Jupyter notebook (extracellular_flux_calculation_example.ipynb) demonstrating the an example extracellular flux calculation, the QMM library code necessary to infer flux profiles via 2S-13C MFA, text file inputs for the glucose feed labeling, extracellular fluxes, measured intracellular metabolite MDVs, the standard deviations corresponding to these measured MDVS, genome-scale model, and the core reaction network files corresponding to strain/condition pairs U, S, UG, and SG. [file Data_Sheet_2.ZIP]

Archive with 54 entries (51 files):
- additional_file_2/
- additional_file_2/.DS_Store
- __MACOSX/
- __MACOSX/additional_file_2/
- __MACOSX/additional_file_2/._.DS_Store
- additional_file_2/conopt.opt
- additional_file_2/core.py
- additional_file_2/cplex.opt
- additional_file_2/DB.py
- additional_file_2/EMUSystemCoreLib.py
- additional_file_2/extracellular_flux_calculation_example.ipynb
- additional_file_2/FEEDS.txt
- additional_file_2/FEEDSG.txt
- additional_file_2/FEEDU.txt
- additional_file_2/FEEDUG.txt
- additional_file_2/FluxMaps.py
- additional_file_2/FluxModels.py
- additional_file_2/FLUXS.txt
- additional_file_2/FLUXSG.txt
- additional_file_2/FLUXU.txt
- additional_file_2/FLUXUG.txt
- additional_file_2/formulaDict.db
- additional_file_2/GAMS_EMU_MFA_FLUX.gms
- additional_file_2/GAMS_EMU_MFA_FLUX_FBA.gms
- additional_file_2/GAMS_EMU_MFA_FLUX_FVA.gms
- additional_file_2/GAMS_EMU_MFA_FLUX_HYB.gms
- additional_file_2/GAMS_EMU_MFA_FLUX_HYBvar.gms
- additional_file_2/GAMS_EMU_MFA_FLUXvar.gms
- additional_file_2/GAMS_EMU_MFA_GCMSvar.gms
- additional_file_2/GAMSclasses.py
- additional_file_2/Genes.py
- additional_file_2/iMM904TKs.xml
- additional_file_2/keio2sbml.py
- additional_file_2/LCMSerrS.txt
- additional_file_2/LCMSerrSG.txt
- __MACOSX/additional_file_2/._LCMSerrSG.txt
- additional_file_2/LCMSerrU.txt
- additional_file_2/LCMSerrUG.txt
- additional_file_2/LCMSS.txt
- additional_file_2/LCMSSG.txt
- additional_file_2/LCMSU.txt
- additional_file_2/LCMSUG.txt
- additional_file_2/NamedRangedNumber.py
- additional_file_2/Proteins.py
- additional_file_2/REACTIONSS.txt
- additional_file_2/REACTIONSSG.txt
- additional_file_2/REACTIONSU.txt
- additional_file_2/REACTIONSUG.txt
- additional_file_2/SBMLclasses.py
- additional_file_2/SciMM904TKsChris.svg
- additional_file_2/svgpath.py
- additional_file_2/svgpathparser.py
- additional_file_2/two_scale_input_lib.py
- additional_file_2/two_scale_sip1_calculations.ipynb
