# Supplementary material for: Flux-Enabled Exploration of the Role of Sip1 in Galactose Yeast Metabolism
Source: Front Bioeng Biotechnol. 2017 May 24;5:31. doi: 10.3389/fbioe.2017.00031 (PMC5443151; doi:10.3389/fbioe.2017.00031)
Supplement: Additional file 2 — Jupyter notebook QMM library 2S-13C MFA calculation code and input files. Zip file containing a Jupyter notebook file (two_scale_sip1_calculations.ipynb) used to run all flux calculations, another Jupyter notebook (extracellular_flux_calculation_example.ipynb) demonstrating the an example extracellular flux calculation, the QMM library code necessary to infer flux profiles via 2S-13C MFA, text file inputs for the glucose feed labeling, extracellular fluxes, measured intracellular metabolite MDVs, the standard deviations corresponding to these measured MDVS, genome-scale model, and the core reaction network files corresponding to strain/condition pairs U, S, UG, and SG. [file Data_Sheet_2.ZIP › additional_file_2/core.py]

# Core utility classes
import GAMSclasses
import re, random, os, copy, DB
import Genes, Proteins

import numpy
import matplotlib.pyplot as plt
import math, shelve, string

# TODO: This is only used in atomTransitionList.  Ideally, since SBMLClasses relies on core,
# core should not rely on SBMLClasses.  Consider moving atomTransitionList, etc.
import SBMLclasses
# TODO: Separate out all classes/functions that rely on pylab or matplotlib into something else.
# core should not have to import pylab or matplotlib, they are large modules.
from pylab import figure,title,xlabel, ylabel, savefig
from matplotlib.patches import Polygon


##################################
# METABOLITES, REACTIONS AND EMUS
##################################

# List of allowed compartment types
# TODO: move to DB? 
compartments = ['c','e','m','b','p','r','g','n','v','x']


# TODO: This really should be called "Metabolite".
# The abbreviation is detracting from code clarity.
# TODO: change name to metabolite. HGM
# TODO: eliminate name changing (discuss first, though). HGM
class met():
    """
    Class for metabolites. This class has been created for metabolites involved in 13C MFA and FBA. 
    In init:
        -) name: metabolite name, abbreviation in standard format e.g. ala-L[c]
        -) ncarbons: number of carbons in metabolite (this is redundant with formula, eliminate)
        -) excluded: whether metabolite is excluded from 13C emu balance
        -) source: is it a source metabolite (source of labeling)?
        -) feed: labeling feed, e.g. 30% 1-C 20% U 50% UN meaning 30% labeled in first carbon, 20% fullly labeled and 50% unlabeled
        -) destination: is it a destination metabolite? e.g. is it a metabolite for which labeling is measured (destination for label)?
        -) carbonsOut: indices for the measured MDV, e.g.  [[0,1],[2,3]] for tyrL 0,1 and tyrL 2,3. tyrL 2,3 indicates that labeling for atoms 2 and 3 is measured
        -) bval: value of b vector from LP problem (sum_j S_{ij}*v_j = b_i). Used for FBA
        -) fullName: full name, e.g. L-alanine for ala-L[c]
        -) formula: composition formula, e.g C3H7NO2 for ala-L[c]
        -) extraNotes: extra notes information
    """
 
    def __init__(self, name, ncarbons=0, excluded=False, source=False, feed='none', destination=False, carbonsOut='none', bval=0, fullName='default',
                 formula='', extraNotes=None):  # TODO: add compartment information
        self.name        = name
        self.ncarbons    = ncarbons
        self.excluded    = excluded
        self.source      = source
        self.feed        = feed
        self.destination = destination
        self.carbonsOut  = carbonsOut
        self.bval        = bval
        self.extraNotes  = {}
        if extraNotes != None:
            self.extraNotes  = extraNotes
        if fullName == 'default':
            fullName = name
        self.fullName    = fullName
        self.formula     = formula


    def __str__(self):
        return str(self.name)

    #TODO: Find an easier way to deal with name aliases (based on database)
    def isNameStd(self):
        "find out if name is in standard form (e.g. ala-L[c])"
        answer = False
        name   = self.name
        ending = name[-3:]
        comps = compartments
        try:
            comps = self.compartment
        except AttributeError:
            pass
        if (ending[0]=='[' and ending[2]==']') and ending[1] in comps:
            answer = True
        return answer


    # find out if name is in SBML form (e.g. ala_L_c)
    def isNameSBML(self):
        "find out if name is in SBML form (e.g. ala_L_c)"        
        answer = False
        name   = self.name
        ending = name[-2:]
        comps = compartments
        try:
            comps = self.compartment
        except AttributeError:
            pass
        if (ending[0]=='_') and ending[1] in comps and 'DASH' not in name:
            answer = True
        return answer


    # find out if name is in SBMLb form (e.g. ala_DASH_L_c)
    def isNameSBMLb(self):
        "find out if name is in SBMLb form (e.g. ala_DASH_L_c)"
        answer = False
        name   = self.name
        ending = name[-2:]
        comps = compartments
        try:
            comps = self.compartment
        except AttributeError:
            pass
        if (ending[0]=='_') and ending[1] in comps and 'DASH' in name:
            answer = True
        return answer


    # find out if name is in compact form (e.g. alaL)
    def isNameComp(self):
        "find out if name is in compact form (e.g. alaL)"
        answer = False
        if not self.isNameStd() and not self.isNameSBML() and not self.isNameSBMLb():
            answer = True
        return answer


    # Convert name from standard (ala-L[c]) to SBML (ala_L_c)  and vice versa (with invert option) 
    def convNameStd2SBML(self, invert=False):
        "Convert name from standard (ala-L[c]) to SBML (ala_L_c)  and vice versa (with invert option) "
        name      = self.name
        if not invert:
            comp = name[-2]
            newname   = re.sub('\[(\w)\]','_\g<1>',name).replace('-','_') 
        else:
            nameNoComp = name[0:-2]
            comp       = name[-1]   
            newname    = nameNoComp.replace('_','-')+'['+comp+']'   
        self.compartment = comp
        self.name = newname
        return newname


    # Convert name from SBML (ala_L_c) to compact (alaL) and vice versa (with invert option)    
    def convNameSBML2Comp(self, invert=False, compartment='default'):
        "Convert name from SBML (ala_L_c) to compact (alaL) and vice versa (with invert option)"
        name        = self.name
        if not invert:
            self.compartment = name[-1]        
            newname          = name[0:-2]
            newname          = newname[0:-2]+newname[-2:].replace('_L','L').replace('_D','D') 
        else:
            newname = name
            if (name[-1]=='L' or name[-1]=='D') and (name[-2]!='-'):
                newname = name[0:-1]+'_'+name[-1]
            newname = newname.replace('-L','_L').replace('-D','_D') 
            # Deal with compartment. Use if available, guess otherwise
            if compartment == 'default':
                try:
                    compartment = self.compartment
                except AttributeError:
                    compartment = 'c'
            if compartment not in compartments:  # Test it is an allowed compartment
                raise Exception('Compartment type: '+str(compartment)+' not among allowed compartments: '+str(compartments))
            newname = newname + '_'+str(compartment)            
        
        self.name = newname
        return newname


    def convNameSBMLb2SBML(self,invert=False):
        "Convert name from SBMLb(ala_DASH_L_c) to SBML(ala_L_c) and vice versa (with invert option)"
        name      = self.name
        if not invert:
            newname   = name.replace('_DASH_','_')   
        else:
            newname   = name.replace('_L','_DASH_L').replace('_D','_DASH_D')
        
        self.name = newname
        return newname


    def convName2(self,string):
        """Generalized version of the previous name conversions"""
        if string == 'SBML':
            #output = self.convName2SBML()
            if self.isNameStd():
                self.convNameStd2SBML()
            if self.isNameSBML():
                self.name = self.name.replace('-','_')
            if self.isNameComp():
                #self.convNameComp2Std()
                #self.convNameStd2SBML()
                self.convNameSBML2Comp(invert=True)
            if self.isNameSBMLb():
                self.convNameSBMLb2SBML()
        
            output = self.name
            
        elif string == 'SBMLb':
            raise Exception('Method not implemented')
            
        elif string == 'Comp':
            #output = self.convName2Comp()
            if self.isNameStd():
                #self.convNameStd2SBML()
                #self.convNameSBML2Comp()
                self.convNameStd2SBML()
                self.convNameSBML2Comp()
            if self.isNameSBML():
                self.convNameSBML2Comp()
            if self.isNameComp():
                pass
            if self.isNameSBMLb():
                self.convNameSBMLb2SBML()
                self.convNameSBML2Comp()   
                
            output =  self.name        
            
        elif string == 'Std':
            #output = self.convName2Std()
            if self.isNameStd():
                pass
            if self.isNameSBML():
                #self.convNameSBML2Comp()
                #self.convNameComp2Std()
                self.convNameStd2SBML(invert=True)
            if self.isNameComp():
                #self.convNameComp2Std()
                self.convNameSBML2Comp(invert=True)  
                self.convNameStd2SBML(invert=True)
            if self.isNameSBMLb():
                #self.convNameSBMLb2SBML()
                #self.convNameSBML2Comp()
                #self.convNameComp2Std()
                self.convNameSBMLb2SBML()
                self.convNameStd2SBML(invert=True)
            
            output =  self.name        
        
        else:
            raise Exception('Conversion string not recognized')
        return output


    # Convert name from pseudo metabolite name (pyr__1_c) to non pseudo metabolite name (pyr_c)
    # TODO: These utility functions that provide alternate name forms are destructive, i.e. they change state
    # ambiguously within the object.
    #   "convName2NonPseud" and all its ilk should simply _return_ the alternate name.
    # (Actually they shouldn't even exist, except maybe as accessors.)
    #   You always know what form you want when you ask for it, so why mess around with .name at all?
    # Create all the alternate forms the instant the metabolite/reactant is instantiated, and store them.
    def convName2NonPseud(self): #TODO: eliminate!
        name      = self.name
        newname   = re.sub('(__\d+)','',name).replace('-','_') 
        self.name = newname

        return newname

    def generateEMU(self,exceptions_):
        """
        Generates emu corresponding to met and given exceptions
        Exceptions is a list looking like e.g. ['0','1','2'] indicating the carbons to be excluded from the emu.
        For example:
            ['0'] --> f6p_1_2_3_4_5_6
            ['0','1','2'] --> f6p_3_4_5_6
            ..... etc
        """
        exceptions = copy.deepcopy(exceptions_)
        # Eliminate 0 if present
        try:
            exceptions.remove('0')
        except ValueError:
            pass
        
        # Obtain emu carbon numbering
        ncarbons = self.ncarbons
        if ncarbons <=0:
            raise Exception('Metabolite '+str(self.name)+' has '+str(ncarbons)+' carbon atoms')
            
        clist = range(1,ncarbons+1)
        for exc in exceptions:
            try:
                clist.remove(int(exc))
            except ValueError:
                raise Exception(str(exc)+' not found in exceptions : '+str(exceptions))

        sclist =[]
        for memb in clist:
            sclist.append(str(memb))
            
        emuName = self.name+'_'+'_'.join(sclist)
        
        return emuName


class reactant(met):
    "reactant class, this is a metabolite in the context of a reaction (where stoichiometry makes sense)"
    def __init__(self,metabolite,stoichiometry,label='',extraLabel=[]):
        self.stoichiometry = stoichiometry
        self.originalMet   = metabolite
        if label:
            self.label = label
        self.extraLabel = extraLabel

        met.__init__(self, metabolite.name, metabolite.ncarbons, metabolite.excluded, metabolite.source, metabolite.feed, metabolite.destination, metabolite.carbonsOut)


        
class product(reactant):
    "product class"


class metList():
    "Class for list of metabolites in a reaction network. This is just a metabolite list with some useful functions atached to it."
    
    def __init__(self,mets):
        "Input is just a list of metabolites"
        # Sort mets by name for standardization
        mets = sorted(mets,key=lambda met: met.name)
        self.mets = mets
        # Create carbon dictionary, excluded name list and source name list
        self.carbonDict  = self.getCarbonDict()
        self.excluded    = self.getExcluded()
        self.source      = self.getSource()
        self.destination = self.getDestinationMets()


    def __str__(self):
        lines = []
        for met in self.mets:
            lines.append(str(met))
        return "\n".join(lines)


    def __iter__(self):
        for met in  self.mets:
            yield met


    def getCarbonDict(self):
        "Returns carbon dictionary with number of carbons for each metabolite"
        mets       = self.mets
        CarbonDict = {}        
        for met in mets:
            CarbonDict[met.name] = met.ncarbons
        return CarbonDict    


    def getExcluded(self):
        "Returns list of excluded metabolites (metabolites not included in emu balance)"
        mets     = self.mets
        excluded = []        
        for met in mets:
            if met.excluded:
                excluded.append(met.name) 
        return excluded


    def getSource(self):
        "Returns list of source metabolites"
        mets   = self.mets
        source = []        
        for met in mets:
            if met.source:
                source.append(met.name) 
        return sorted(list(set(source)))  # return unique list of metabolites (sorted)


    def getFeedDict(self):
        "Returns dictionary of feeds (feed = labeling for source metabolite)"
        mets     = self.mets
        feedDict = {}        
        for met in mets:
            if met.source:
                feedDict[met.name] = met.feed 
        self.feedDict = feedDict
        return feedDict


    def getDestinationMets(self):
        "Returns list of destination metabolites (measured metabolites)"
        mets        = self.mets
        destination = []        
        for met in mets:
            if met.destination:
                destination.append(met.name) 
        return destination

#    #TODO: eliminate!!
#    def getDestination2(self):
#        "Returns list of destination metabolites (alternative mode to suit Suther's code. It should be phased out eventually for getDestination method)"
#        mets        = self.mets
#        destination = []        
#        for met in mets:
#            if met.destination:
#                carbonsOut = met.carbonsOut
#                for pack in carbonsOut:
#                    #for cnumber in pack:
#                    #    destination.append([met.name,cnumber]) 
#                    newpack = pack[:]
#                    newpack.insert(0,met.name)
#                    destination.append(newpack)
#        return destination    

    def getDestinationEMUs(self):
        "Returns list of destination emus (measured emus)"
        metDict         = self.getMetDict()
        destinationEMUs = []
        mets            = self.mets
              
        for met in mets:
            if met.destination:
                carbonsOut = met.carbonsOut
                for carb in carbonsOut:
                    destinationEMUs.append(metDict[met.name].generateEMU(carb))  
  
        destinationEMUs = sorted(list(set(destinationEMUs)))  # Eliminating repeats
        return destinationEMUs


    def getMetDict(self):
        "Returns metabolite dictionary:"    
        mets = self.mets
        metDict  = {}
        for met in mets:
            metDict[met.name]=met
        return metDict


    def convNames2SBML(self):   
        "Converts names of all metabolites to sbml format"
        mets = self.mets
        newMets =[]
        for met in mets:
            met.convName2('SBML')
            newMets.append(met)
        #self.mets = newMets
        #return newMets
        return mets


    def convNames2Std(self):   
        "Converts names of all metabolites to standard format"
        mets = self.mets
        newMets =[]
        for met in mets:
            met.convName2Std()
            newMets.append(met)
            
        self.mets = newMets
        return newMets    


    def convNames2(self,string):
        """Generalized version of the previous name conversions"""
        if string == 'SBML':
            output = self.convNames2SBML()
        else:
            raise Exception('Conversion string not recognized')
        return output           


    def getBvec(self):
        "Provides objective vector b for LP problem of the type sum_j S_{ij}*v_j = b_i"
        ElementsBvec = {}
        for met in self.mets:
            b = met.bval
            if met.name[-2:] !='_b' and 'boundary' not in met.name:     # TODO: Do this through exchange tag in metabolite (add one!). This is too adhoc
                ElementsBvec[tuple([met.name])] = b
        bVecPar = GAMSclasses.GAMSParameter('bvec',ElementsBvec)
        return bVecPar


    def addMetabolites(self,metabolites):
       """
       Adds metabolite to list.
       Input should be a metabolites class instance
       """
       self.mets.extend(metabolites)    # TODO: filter metabolites that are already in the list
       newMetabolites = self.mets
       
       self.mets = sorted(newMetabolites,key=lambda met: met.name)
       
       # Create carbon dictionary, excluded name list and source name list
       self.carbonDict  = self.getCarbonDict()
       self.excluded    = self.getExcluded()
       self.source      = self.getSource()
       self.destination = self.getDestinationMets()       

    def updateNcarbons(self,carbonDict):
        """
        Updates number of arbons in metList with carbonDict information, IF not already present
        """
        metDict = self.getMetDict()
        for name in metDict:
            if name in carbonDict:
                if metDict[name].ncarbons <=0:
                    metDict[name].ncarbons = carbonDict[name]


class reaction():    # TODO: base this off the pycobra class? # TODO: add a way to create a reaction by giving the line
    """
    Class for reactions. This class has been created for reactions involved in 13C MFA and FBA.
    In init:
        -) name: reaction name e.g. PDH
        -) reversible: is reaction reversible?
        -) suggested: is this reaction flux part of a set of suggested initial fluxes for optimization (probably eliminate this one)
        -) measured: is this reaction flux measured (e.g. exchange flux)
        -) flux: flux for reaction in the form of an instance of the flux class
        -) FluxBounds: flux bounds this the flux associated to this reaction
        -) reactionLine: carbon transition line e.g. e.g.: ILETA	   akg + ile-L[c] <==> glu-L[c] + 3mop	ABCDE + abcdef : ABCDE + abcdef 
        -) exchange: is this an exchange reaction?
        -) reactants: reactants in reaction (instances of reactant class)
        -) products: products in reaction
        -) cval: c value in in LP problem of type max c_j*v_j subject to sum_j S_{ij}*v_j=0
        -) subsystem: subsystem the reaction belongs to, according to BIGG database, e.g. S_GlycolysisGluconeogenesis
        -) gene: gene(s) associated to reaction
        -) protein: protein(s) associated to reaction
        -) extraNotes: extra notes associated to reaction
        
    """    
    def __init__(self, name, reversible=False, suggested=False, measured=False, flux='None', fluxBounds='None',
                 reactionLine='None', exchange=False, reactants='default', products='default', cval='default', 
                 subsystem='None', gene=None, protein=None, extraNotes=None):
        self.name = name
        self.reversible = reversible
        self.suggested  = suggested
        self.measured   = measured
        self.extraNotes = extraNotes if extraNotes != None else {}


        if flux != 'None':
            self.flux = flux
        if fluxBounds != 'None':
            self.fluxBounds = fluxBounds
        if reactionLine != 'None':
            self.reactionLine = atomTransition(reactionLine)
        self.exchange = exchange
        if reactants != 'default':
            self.reactants = reactants  
            self.getReactDict()
        if products != 'default':
            self.products = products
            self.getProdDict()
        if cval != 'default':
            self.cval = cval
        self.subsystem = subsystem.strip()

        self.setGenes(gene)
        self.setProteins(protein)


    def __str__(self):
        "Prints name and flux value"
        string = self.name
        if hasattr(self,'flux'):
            string = string + ': ' +str(self.flux)
        return string


    def __mul__(self,other):
        "reaction multiplication"
        self.flux       = other*self.flux        
        self.fluxBounds = other*self.fluxBounds


    def __rmul__(self,other):
        "reaction reverse multiplication"
        result = self.__mul__(other)
        return result


    # Convert name from standard (EX_glc(e)) to SBML (EX_glc_e_)    
    def convNameStd2SBML(self):
        name      = self.name
        newname   = name.replace('(e)','_e_')   
        self.name = newname
        return newname       


    # Convert name from SBML (EX_glc_e_) to standard (EX_glc(e)) 
    def convNameSBML2Std(self):
        name      = self.name
        newname   = name.replace('_e_','(e)')   
        self.name = newname
        return newname        


    # Convert reaction names to SBML
    def convName2SBML(self):
        name      = self.name
        newname   = name.replace('_LPAREN_e_RPAREN_','(e)').replace('_LPAREN(e)RPAREN_','(e)').replace('(e)','_e_').replace('_DASH_','_') 
        self.name = newname
        # change transitions line name
        try :
            self.reactionLine.convRxnName2SBML()
        except:
            pass
        return newname


    # Convert reaction names to std
    def convName2Std(self):
        name      = self.name
        newname   = name.replace('_LPAREN_e_RPAREN_','(e)').replace('_LPAREN(e)RPAREN_','(e)').replace('_e_','(e)').replace('_DASH_','-') 
        self.name = newname
        raise Exception("Need to changes transitions line name!!!!")
        return newname


    def convName2(self,string):
        """Generalized version of the previous name conversions"""
        if string == 'SBML':
            output = self.convName2SBML()
        else:
            raise Exception('Conversion string not recognized')
        return output


    def convMetNames2SBML(self):   
        "Converts names of all metabolites to sbml format"
        # Reactants
        for react in self.reactants:
            react.convName2('SBML')
            react.originalMet.convName2('SBML')
        self.getReactDict()
            
        # Products
        for prod in self.products:
            prod.convName2('SBML')
            prod.originalMet.convName2('SBML')
        self.getProdDict()

        # Converting names in reactionLine
        if hasattr(self,'reactionLine'):
            self.reactionLine.convMetNames2SBML()        


    def stoichLine(self):
        """
        Produces stochiometry lines for the reactions, e.g.: PDH : coa_c + nad_c + pyr_c --> accoa_c  + co2_c   + nadh_c
        """
        string = self.name + " : "
        
        for react in self.reactants:
            stoich = '' if react.stoichiometry == 1 else str(react.stoichiometry)+'*'
            string = string + stoich + react.originalMet.name+' + '
        string = string[0:-3]
        
        # irrev/rev symbol
        if self.reversible:
            symbol = ' <==> '
        else:
            symbol = ' --> '
        string = string + symbol
        
        for prod in self.products:
            stoich = '' if prod.stoichiometry == 1 else str(prod.stoichiometry)+'*'
            string = string + stoich + prod.originalMet.name+' + '
        string = string[0:-3]   
    
        return string


    def getReactDict(self):
        """
        Produces dictionary of reactants
        """
        reactDict = {}
        for react in self.reactants:
            reactDict[react.name] = react
        self.reactDict = reactDict
        return reactDict


    def getProdDict(self):
        """
        Produces dictionary of products
        """
        prodDict = {}
        for prod in self.products:
            prodDict[prod.name] = prod
        self.prodDict = prodDict
        return prodDict


    def syncReactionLine(self,prioritySBML): # TODO: make private method?
        " Syncs information on reactionLine with information in reaction"
        
        # Check reactants and products from reaction line are in reaction
        reactsSBMLDict = self.reactDict
        prodsSBMLDict  = self.prodDict
        
        reacts     = copy.deepcopy(self.reactionLine.reactants)
        prods      = copy.deepcopy(self.reactionLine.products)
        
        for react in reacts:
            react.convName2NonPseud()  # TODO: eliminate this! probably not needed
            
            if not react.name in reactsSBMLDict:
                print reactsSBMLDict
                raise Exception('Reactant '+react.name+' present in transitions line but not in reaction: '+self.name+':\n'+self.stoichLine())
        for prod in prods:
            if not self.exchange:   # product are not included for exchange reactions in sbml
                prod.convName2NonPseud()  # TODO: eliminate this! probably not needed
                if not prod.name in prodsSBMLDict:
                    print prodsSBMLDict
                    raise Exception('Product '+prod.name+' present in transitions line but not in reaction: '+self.name+':\n'+self.stoichLine())
        
        # Reversibilities
        if prioritySBML:
            if self.reversible:
                self.reactionLine.conv2reversible()
            else:
                self.reactionLine.conv2irreversible()
        else:
            self.reversible   = self.reactionLine.reversible
        
        # Upper and Lower bounds
        if self.fluxBounds:
            measured,flux = fluxBounds(self.fluxBounds.net.lo,self.fluxBounds.net.hi,self.reversible,self.exchange)
            self.fluxBounds = flux


    def checkReactionLineCompleteness(self,coremets): # TODO: make private method?
        """
        Checks that reaction lines products and reactants are complete. 
        i.e. if they show up in core mets and in stoichiometry they should show up in reactionline
        """        
        reactsSBML = self.reactants
        prodsSBML  = self.products
        
        reactsSBMLDict = self.reactDict
        prodsSBMLDict  = self.prodDict
        
        reacts     = copy.deepcopy(self.reactionLine.reactants)
        prods      = copy.deepcopy(self.reactionLine.products)
        
        # Convert all names to SBML format for comparison purposes
        reacts.convNames2SBML()
        prods.convNames2SBML()
        
        reactsDict = reacts.getMetDict()
        prodsDict  = prods.getMetDict()

        for react in reactsSBML:
            react.convName2NonPseud()  # TODO: eliminate this! probably not needed
            react.convName2('SBML')      
            if (react.name in reactsSBMLDict) and (react.name in coremets) and not(react.name in reactsDict): 
                print react.name
                print reactsDict
                print self.stoichLine()
                print self.reactionLine
                raise Exception('Reactant '+react.name+' present in core metabolites and in stochiometry but not in transitions for reaction: '+self.name)
        for prod in prodsSBML:
            if not self.exchange:   # product are not included for exchange reactions in sbml
                prod.convName2NonPseud()  # TODO: eliminate this! probably not needed
                prod.convName2('SBML')
                if (prod.name in prodsSBMLDict) and (prod.name in coremets) and not(prod.name in prodsDict):
                    print prod.name
                    print prodsDict
                    print self.stoichLine()
                    print self.reactionLine
                    raise Exception('Product '+prod.name+' present in core metabolites and in stochiometry but not in transitions for reaction: '+self.name)


    def setGenes(self, geneSets=None):
        # A consolidated master set containing all Gene objects
        self.genes = Genes.GeneSet()
        # A list of sets of genes, each set a potential cause of the reaction
        self.geneSets = []
        if geneSets is not None:
            # Make sure all the Gene objects are represented in the master set,
            # and that genes mentioned multiple times are represented by the same Gene object.
            for subSet in geneSets:
                self.geneSets.append(self.genes.recastSet(subSet))


    def setProteins(self, proteinSets=None):
        # A consolidated master set containing all Protein objects
        self.proteins = Proteins.ProteinSet()
        # A list of sets of proteins, each set a potential agent of the reaction
        self.proteinSets = []
        if proteinSets is not None:
            # Make sure all the Protein objects are represented in the master set,
            # and that proteins mentioned multiple times are represented by the same Protein object.
            for subSet in proteinSets:
                self.proteinSets.append(self.proteins.recastSet(subSet))


    def getSignificantTranscriptomicsValue(self):
        """
        Walk through all the counts in the transcription data and test for significance
        """
        for geneSet in self.geneSets:
            if geneSet.testSignificance(80): # TODO: Magic significance threshold.  Boo!
                return True
        return False


    def getSignificantProteomicsValue(self):
        # Walk through all the counts in the proteomics data and test for significance
        for proteinSet in self.proteinSets:
            if proteinSet.testSignificance(0, equalIsntEnough=True): # TODO: Magic significance threshold.  Boo!
                return True
        return False


class reactionList():   
    "Class for list of reactions in a reaction network. This is just a reaction list with some useful functions atached to it."
    
    
    def __init__(self,reactions,sort=True):
        """
        input is a list of reactions, sort indicates if they need to be sorted
        """
        # Test input
        #for reaction in reactions:
        #    assert reaction.__class__.__name__=='reaction', "Object is not reaction type" 
        # Sort reactions by name for standardization
        self.reactions = reactions
        if sort:
            # Sort reactions by name for standardization
            self.sort('by name')
            
        self.revReacs   = self.getRevReacs()
        self.SuggFluxes = self.getSuggFluxes()
        self.MeasFluxes = self.getMeasuredFluxes()
        self.reacNames1 = self.getReactionNameList(level=1)
        self.reacNames2 = self.getReactionNameList(level=2)


    def __str__(self):   # TODO: may want to reconsider this
        lines = []
        for reaction in self.reactions:
            lines.append(str(reaction))
        return "\n".join(lines)


    def __iter__(self):
        for reaction in  self.reactions:
            yield reaction


    def __mul__(self,other):
        "reactionList multiplication"
        for reaction in self:
            reaction = other*reaction
        return self


    def __rmul__(self,other):
        "reaction reverse multiplication"
        result = self.__mul__(other)
        return result    


    def __div__(self,other):
        "reaction reverse divison"
        result = self.__rmul__(1/other)
        return result    
    

    def getStoichMatrix(self,parName='Sbig',level=1):   # TODO: move to reaction network level?    
        "Creates stoichiometry matrix from reaction information, level is the level of description: 1 -> PGI ; 2 -> PGI_f, PGI_b"
        reactions = self.reactions
                
        Elements  = {}
        for reaction in reactions:
            if level == 2 and reaction.reversible and not reaction.exchange:  # Include forward and backward reactions
                forwMark = '_f'
                backMark = '_b'
                for react in reaction.reactants:
                    Elements[(react.name,reaction.name+forwMark)] = -react.stoichiometry 
                    Elements[(react.name,reaction.name+backMark)] =  react.stoichiometry                     
                for prod in reaction.products:
                    if not reaction.exchange:                           # eliminate from big stoichiometry matrix if exchange. Could be done in a different way by changing gams code
                        Elements[(prod.name,reaction.name+forwMark)] =  prod.stoichiometry    
                        Elements[(prod.name,reaction.name+backMark)] = -prod.stoichiometry    
            else:
                for react in reaction.reactants:
                    Elements[(react.name,reaction.name)] = -react.stoichiometry 
                for prod in reaction.products:
                    if not reaction.exchange:                           # eliminate from big stoichiometry matrix if exchange. Could be done in a different way by changing gams code
                        Elements[(prod.name,reaction.name)] = prod.stoichiometry
                        
        # Stoich.matrix
        SmatPar = GAMSclasses.GAMSParameter(parName,Elements)
        Smat = StoichMatrix(gamsParameter=SmatPar)
        
        #self.Smat = Smat    
        return Smat


    def eliminateDupMets(self):   # TODO: make private class?
        "Eliminates duplicate metabolites"
        # Create metabolite dictionary to choose one metabolite instance per metabolite name
        reactions = self.reactions
        metDict = {}
        for reaction in reactions:
            prods  = reaction.products
            reacts = reaction.reactants
            for prod in prods:
                metDict[prod.name] = prod.originalMet
            for react in reacts:
                metDict[react.name] = react.originalMet
        
        # Substitute all original mets for the chosen instance
        for reaction in reactions:
            prods  = reaction.products
            reacts = reaction.reactants
            for prod in prods:
                prod.originalMet = metDict[prod.name]
            for react in reacts:
                react.originalMet = metDict[react.name]
        
        self.reactions = reactions
        self.revReacs  = self.getRevReacs()
        self.SuggFluxes= self.getSuggFluxes()
        self.MeasFluxes= self.getMeasuredFluxes()
        self.reacNames1= self.getReactionNameList(level=1)
        self.reacNames2= self.getReactionNameList(level=2)
        
        return reactions


    def getRevReacs(self):
        "Returns list of reversible reactions"
        reactions  = self.reactions
        RevReacs   = []
        for reaction in reactions:
            if reaction.reversible:
                RevReacs.append(reaction.name)
        return RevReacs


    def getSuggFluxes(self):
        "Returns dictionary of suggested fluxes"
        reactions  = self.reactions
        suggFluxes = {}
        for reaction in reactions:
            if reaction.suggested:
                try:
                    suggFluxes[reaction.name]= reaction.flux
                except AttributeError:
                    raise Exception('Suggested flux not initialized')
        return suggFluxes        


    def getMeasuredFluxes(self,level=1):
        "Returns dictionary of measured fluxes, Level indicates the level of description: 1 -> net flux, 2 -> forward and backward."        
        reactions  = self.reactions
        measFluxes = {}
#        print "inside:"
        for reaction in reactions:
#            if reaction.name=='PGI':
#                print "PGI in getMeasuredFluxes:"
#                print reaction.measured
#                print reaction.fluxBounds
#                print level
#                print reaction.reversible
#                print reaction.exchange
                
            if reaction.measured:
                try:                    
                    if level == 1:
                        measFluxes[reaction.name]= reaction.fluxBounds.net
                    elif level == 2:
                        if reaction.reversible and not reaction.exchange:
                            measFluxes[reaction.name+"_f"]= reaction.fluxBounds.forward
                            measFluxes[reaction.name+"_b"]= reaction.fluxBounds.backward
                        else:
                            measFluxes[reaction.name]= reaction.fluxBounds.net
                    else:
                        raise Exception('Wrong level value')
                except AttributeError:
                    raise Exception('Measured flux not initialized')     
        
        
        return measFluxes


    def getReactionNameList(self,level=1,sort=True):                
        "Returns list of reaction names, e.g.: PDH (level 1) or PDH_f and PDH_b (level 2)"
        reactions    = self.reactions
        reactionList = []
        for reaction in reactions:
            if level == 1:    
                reactionList.append(reaction.name)
            elif level == 2:
                if reaction.reversible:
                    reactionList.append(reaction.name + "_f")
                    reactionList.append(reaction.name + "_b")
                else:
                    reactionList.append(reaction.name)
            else:
                raise Exception('Wrong level')
       
        if sort:
            reactionList = sorted(reactionList)   # This sort should probably be eliminated   
        return reactionList


    def getReactionMap(self):
        "Returns reaction map between level 1 and level 2 reaction names"
        reactions  = self.reactions
        reacMap = {}
        for reaction in reactions:
            if reaction.reversible and not reaction.exchange:
                reacMap[reaction.name] = [reaction.name+'_f',reaction.name+'_b'] 
            else:
                reacMap[reaction.name] = [reaction.name,''] 
                
        # Put into parameters
        Elements = {}
        for name in reacMap:
            positive = reacMap[name][0]
            negative = reacMap[name][1]
            if positive != '':
                key = (name,positive)
                val = 1
                Elements[key] = val
            if negative != '':
                key = (name,negative)
                val = -1
                Elements[key] = val
        
        reacMapPar = GAMSclasses.GAMSParameter('reacmap',Elements)
        linkedReacsSet = GAMSclasses.GAMSset('linkedreacs',set(reacMap.keys()))
       
        return reacMapPar,linkedReacsSet


#    def setFluxes(self,fluxComp,value):    # Should be remade to accept list of components
#        "Sets all components in fluxes to value (useful to zero things)"
#        fluxDict = self.getFluxDictionary(deepCopy=False)
#        for name in fluxDict:
#            setattr(fluxDict[name],fluxComp,value)
#
#        self.addFluxes(fluxDict)


    def zeroFluxExchange(self,names='all'):
        "zeros exchange flux for reaction name sgiven"
        for reaction in self:
            if (reaction.name in names) or names=='all':                
                net = reaction.flux.net
                if is_float(net):
                    exch = 0
                elif net.__class__.__name__ == 'rangedNumber':
                    exch = rangedNumber(0,0,0)
                else:
                    "Unexpected type for net flux: "+str(net)
                
                reaction.flux = flux(net_exc_tup=(net,exch))   
                

    def fixFluxes(self,level=1,names='all',epsilon=0.01,maximum= math.pow(10,9)):
        "Fix upper and lower fluxes to the values in stored flux"
        #epsilon = 0.01
        #epsilon = 0.02
        #epsilon = 0.001
        reactions = self.reactions
        # maximum should be teh same as in GAMS_EMU_MFA_FLUX_HYB.lst, lbvec(jFBA)          = max(lbvec(jFBA),-1000);
        # This can be solved by putting bounds on the MOMA resutls, as well
        
        for reaction in reactions:  
            if (reaction.name in names) or names=='all':                
                if hasattr(reaction,'flux'):     
                    netVal = float(reaction.flux.net.best) if reaction.flux.net.__class__.__name__ == 'rangedNumber' else float(reaction.flux.net)
                    Delta = min(epsilon,abs(netVal)*epsilon)
                    Delta = max(0.00001,Delta)   # This is required so conopt does not collapse lower and upper bounds into one and drives itself nuts
                    
                    hi = netVal+Delta
                    lo = netVal-Delta

                    # maximum here to avoid problems when you fix fluxes
                    if abs(hi)<maximum and abs(netVal)<maximum and abs(lo)<maximum:    
                        reaction.fluxBounds.net.hi   = hi
                        reaction.fluxBounds.net.best = netVal                    
                        reaction.fluxBounds.net.lo   = lo
                    
                    # marking as measured
                    reaction.measured = True                    
                    
                    if level == 1:                    
                        pass
                    
                    elif level ==2:
                        if reaction.reversible:
                            forwardVal  = float(reaction.flux.forward.best)  if reaction.flux.forward.__class__.__name__  == 'rangedNumber' else float(reaction.flux.forward)
                            Delta = min(epsilon,abs(forwardVal)*epsilon)

                            hi =     forwardVal+Delta
                            lo = max(forwardVal-Delta,0)
                            
                            if abs(hi)<maximum and abs(netVal)<maximum and abs(lo)<maximum:
                                #reaction.fluxBounds.forward.hi   = hi
                                #reaction.fluxBounds.forward.best = forwardVal                    
                                #reaction.fluxBounds.forward.lo   = lo
                                reaction.fluxBounds.forward = rangedNumber(lo,forwardVal,hi)
                
                            
                            backwardVal = float(reaction.flux.backward.best) if reaction.flux.backward.__class__.__name__ == 'rangedNumber' else float(reaction.flux.backward)
                            Delta = min(epsilon,abs(backwardVal)*epsilon)
                            
                            hi =     backwardVal+Delta
                            lo = max(backwardVal-Delta,0)
                            
                            if abs(hi)<maximum and abs(netVal)<maximum and abs(lo)<maximum:
                                #reaction.fluxBounds.backward.hi   = hi
                                #reaction.fluxBounds.backward.best = backwardVal                    
                                #reaction.fluxBounds.backward.lo   = lo
                                reaction.fluxBounds.backward = rangedNumber(lo,backwardVal,hi)
                        else:
                            reaction.fluxBounds.net.lo = max(0,reaction.fluxBounds.net.lo) 

                    else:
                        raise Exception('Wrong level')
    
#                    if reaction.name == 'ADSL2r':
#                        print reaction.name+":"
#                        print reaction.fluxBounds
#                        print netVal
#                        print Delta


    def getFluxDictionary(self, level=1, norm=1, fluxComp='all', rangeComp='best', deepCopy='True'):
        """Gets flux dictionary. 
        rangeComp decides whether to give out a single number or a ranged number. 
        norm can be a number, or the name of a flux in the network, to normalize everything with (e.g. GLCpts, or EX_glc_e_).
        This should be done by defining __rdiv__ properly
        fluxComp is the flux component to be output (e.g. forward,backward,net,exchange) in the level=1 case.
        copy decides wether the dictionary is a deepcopy or not. (The False option should be further developed.)
        """
        reactions = self.reactions

        # Dealing with normalization
        newNorm = norm
        if not is_float(norm):
            for reaction in reactions:
                if reaction.name == norm:
                    newNorm = reaction.flux.getComp('net','best')
                    break
            if not is_float(newNorm):
                # If we fail to match a reaction name from which to draw a flux,
                # or the flux component returns a non-numeric value like "N/A", fall back to a value of 1.
                newNorm = 1
        norm = abs(newNorm)
        if norm == 0:
            norm = 1    # Even if it's unlikely, we should make sure to avoid division by 0...

        fluxDict  = {}

        if deepCopy:
            # Main loop to get fluxes        
            for reaction in reactions:
                if level == 1:
                    r = reaction.flux.getComp(fluxComp,rangeComp)
                    if not isinstance(r, str):  # Might be "NA" or similar, in which case normalization doesn't apply
                        r = r / norm
                    fluxDict[reaction.name] = r
#                    fluxDict[reaction.name].normalize(norm)
                else:
                    if reaction.reversible and not reaction.exchange:
                        fluxDict[reaction.name+"_f"] = reaction.flux.getComp('forward' ,rangeComp) / norm
                        fluxDict[reaction.name+"_b"] = reaction.flux.getComp('backward',rangeComp) / norm
                    else:
                        fluxDict[reaction.name] = reaction.flux.getComp('net' ,rangeComp) / norm
        else:
        # fluxcomp, rangecomp options should be workd out for THIS ONE!!!        
            for reaction in reactions:
                fluxDict[reaction.name] = reaction.flux/norm
        return fluxDict


#    def addFluxes(self,fluxDictionary):
#        for reaction in self.reactions:
#            if reaction.name in fluxDictionary:
#                reaction.flux = fluxDictionary[reaction.name]


    def addFluxes(self,fluxDictionary, flag=1):  # TODO: eliminate flag!!
        "Optional version. It should soon substitute addFluxes completely"
        if flag ==1:
            subsDict1 = {} ### out
            for reaction in self.reactions:
                if reaction.name in fluxDictionary:
                    reaction.flux = fluxDictionary[reaction.name] 
                    subsDict1[reaction.name] = fluxDictionary[reaction.name] #### out                    

            #### out
            subsDict2 = {}
            reactionDict = self.getReactionDictionary()
            for name in fluxDictionary:
                if name[-2:]=='_f':   #  level 2 input
                    newName  = name[0:-2]
                    forw     = fluxDictionary[newName]
                    back     = fluxDictionary[newName+'b_']       # not worth catching the error because backward reaction should always be present
                    fluxOut  = flux(for_back_tup=(forw,back))
                else:                #  level 1 input
                    newName  = name
                    fluxOrig = fluxDictionary[newName]
                    if fluxOrig.__class__.__name__ == 'flux':
                        fluxOut = fluxOrig
                    else:
                        fluxOut = flux(net_exc_tup=(fluxOrig,'NA'))  
                # Add to reactions if present            
                if newName in reactionDict:
                    #reactionDict[newName].flux = fluxOut  
                    subsDict2[newName] = fluxOut
            #### out
            #### Comparison out
            diff = set(subsDict1.keys()) - set(subsDict2.keys())      
            if diff:
                print diff
            else:
                for key in subsDict1:
                    if str(subsDict1[key])!=str(subsDict2[key]):
                        print subsDict1[key]
                        print subsDict2[key]
                                        
            #### Comparison out
                    
        else:
            reactionDict = self.getReactionDictionary()
            for name in fluxDictionary:
                if name[-2:]=='_f':   #  level 2 input
                    newName  = name[0:-2]
                    forw     = fluxDictionary[newName]
                    back     = fluxDictionary[newName+'b_']       # not worth catching the error because backward reaction should always be present
                    fluxOut  = flux(for_back_tup=(forw,back))
                else:                #  level 1 input
                    newName  = name
                    fluxOrig = fluxDictionary[newName]
                    if fluxOrig.__class__.__name__ == 'flux':
                        fluxOut = fluxOrig
                    else:
                        fluxOut = flux(net_exc_tup=(fluxOrig,'NA'))  
                # Add to reactions if present            
                if newName in reactionDict:
                    reactionDict[newName].flux = fluxOut


    def addFluxBounds(self,fluxDictionary):   # not really used anywhere, eliminate?
        "Adds flux bounds, mirrors addFluxes"
        reactionDict = self.getReactionDictionary()
        for name in fluxDictionary:
            if name[-2:]=='_f':   #  level 2 input
                newName  = name[0:-2]
                forw     = fluxDictionary[newName]
                back     = fluxDictionary[newName+'b_']       # not worth cathing the error because backward reaction should always be present
                fluxOut  = flux(for_back_tup=(forw,back))
            else:                #  level 1 input
                newName  = name
                fluxOrig = fluxDictionary[newName]
                if fluxOrig.__class__.__name__ == 'flux':
                    fluxOut = fluxOrig
                else:
                    fluxOut = flux(net_exc_tup=(flux,'NA'))  
            # Add to reactions if present            
            if newName in reactionDict:
                reactionDict[newName].fluxBounds = fluxOut


    def getFluxBoundsDictionary(self):
        "Provides a dicionary of flux bounds"
        reactions = self.reactions
        fluxDict  = {}
        for reaction in reactions:
            fluxDict[reaction.name]=reaction.fluxBounds
        return fluxDict


    def capFluxBounds(self,maximum=100):
        # caps the maximum of flux bounds. ASSUMES NO DEEPCOPY!!!
        maximum = abs(maximum)
        boundDict = self.getFluxBoundsDictionary()
        for name in boundDict:
            bound = boundDict[name]
            bound.net.hi =  maximum if bound.net.hi>  maximum else bound.net.hi
            bound.net.lo = -maximum if bound.net.lo< -maximum else bound.net.lo    
        
        
    def getReactionDictionary(self):     # Do we really need both of this and getFluxDictionary?
        """
        Creates dictionary of reactions
        """
        reactions = self.reactions
        reactDict  = {}
        for reaction in reactions:
            reactDict[reaction.name]=reaction
        return reactDict


    def convMetNames2SBML(self):   
        "Converts names of all metabolites to sbml format"
        reactions = self.reactions
        for reaction in reactions:     
            reaction.convMetNames2SBML()
        return reactions


    def convMetNames2(self,string):
        """Generalized version of the previous name conversions"""
        if string == 'SBML':
            output = self.convMetNames2SBML()
        else:
            raise Exception('Conversion string not recognized')
        return output   


    def convRxnNames2SBML(self):
        "Converts names of all reactions to sbml format"
        reactions = self.reactions
        for reaction in reactions:            
            reaction.convName2SBML()
        return reactions
    
    def convRxnNames2Std(self):
        "Converts names of all reactions to sbml format"
        reactions = self.reactions
        for reaction in reactions:         
            reaction.convName2Std()
        return reactions    


    def convRxnNames2(self,string):
        """Generalized version of the previous name conversions"""
        if string == 'SBML':
            output = self.convRxnNames2SBML()
        else:
            raise Exception('Conversion string not recognized')
        return output       


    def getReactionLines(self):
        "Provides carbon transition lines"
        reactions = self.reactions
        reactionLines = []
        for reaction in reactions:
            try:
                reactionLines.append(reaction.reactionLine.fullLine)
            except AttributeError:
                pass    
        return reactionLines
    
    
    def writeReactionFile(self,filename):
        "Writes reaction file = reaction lines + options"
        # ## Options
        EMUNumberingStart = 1
        metList = self.getMetList()
        
        newlines = []
        #   NUMBERSTART
        newlines.append("&NUMBERSTART "+str(EMUNumberingStart))
        #   MLIST
#        for list in metList.getDestination2():
#            met  = list[0]
#            list2= list[1:]
#            for number in list2:
#                newlines.append('&MLIST '+met+' '+str(-int(number)))
                
        for EMUname in metList.getDestinationEMUs():
            emu_       = emu(EMUname)
            numbers    = emu_.getIndices()
            metName    = emu_.getMetName()
            
            carbonDict = self.getCarbonDict()
            ncarbons   = carbonDict[metName]
            
            newNumbers = []
            for n in range(ncarbons+1):
                if n not in numbers:
                    newNumbers.append(n)
                    
            for number in newNumbers:
                newlines.append('&MLIST '+metName+' '+str(-int(number)))                            
            
        #   EXCLUDE    
        for met in metList.getExcluded():
            newlines.append('&EXCLUDE '+met)    
        #   SOURCE
        for met in metList.getSource():
            newlines.append('&SOURCE '+met)
        #   VERBOSE    
        newlines.append('&VERBOSE')
        
        # ## Reaction lines
        reactionLines = self.getReactionLines()
        newlines.extend(reactionLines)
        
        # ## Output
        file = open(filename,'w')
        for line in newlines:
            file.write(line+'\n')
        file.close()
        
    
    def getCarbonDict(self):  # TODO: redo through getMetList and getCarbonDict form metList
        "Provides dictionary of number of carbons for each metabolite (from reaction line information)"
        metList    = self.getMetList()
        carbonDict = metList.getCarbonDict()        
        
        
#        reactionLines = self.getReactionLines()
#        
#        carbonDict={}
#        for line in reactionLines:
#            reaction = EMUSystemCoreLib.parse_reaction(line)     # Reaction class from Suthers. Temporary code
#            # Pooling reactants and products
#            mets   = reaction.myreactants[:]
#            mets.extend(reaction.myproducts)
#            labels = reaction.myreactlabel[:]
#            labels.extend(reaction.myprodlabel)
#            
#            # Finding number of carbons
#            for ind in range(len(mets)):    
#                name     = mets[ind] 
#                label    = labels[ind]
#                if label[0]=='(':
#                    label = symsplit(label)[0]
#                ncarbons = len(label)                
#                if name in carbonDict and ncarbons != carbonDict[name]:
#                    raise Exception('Inconsistent number of carbons for metabolite '+name+' : '+str(ncarbons)+' vs '+str(carbonDict[name]))
#                else:
#                    carbonDict[name] = ncarbons
        
        self.carbonDict = carbonDict         
        
        return carbonDict    


    def carbonTransitionsOK(self):
        "Checks if carbon transition information is ok (i.e. all reaction lines have the carbon transition info)"        
        reactions = self.reactions
        OK = True
        for reaction in reactions:   
            if not hasattr(reaction, 'reactionLine'):
                OK = False
        return OK
        # Need to check product and reaction names with reaction line names!!
        

    def processCarbonTransitions(self,metList='default'):    # TODO: pack better!!
        """Calculates all relevant information for the EMU reaction system
            New version which does not use Suthers' code. In progress"""
        debug = True        

        # ### Default MetList is the one included in reactionList
        if metList == 'default':
            metList = self.getMetList()
        
        # ### Check that transitions make sense (all info is included)
        if not self.carbonTransitionsOK():
            raise Exception("Not all reactions have carbon transition information")
               
        # ### Main processing
        self.EMUSourceMetabs   = metList.getSource()
        self.EMUExcludedMetabs = metList.getExcluded()
        self.rawEMUReactions   = self.getReactionLines()
            
        # Get carbon transition lines (Ctrans)
        tLines = [atomTransition(line) for line in self.rawEMUReactions]
        Ctrans = atomTransitionList(tLines)
        carbonDict = Ctrans.getCarbonDict()
        
        # Integrate carbonDict information from atom transitions into metList if non-existent
        metList = self.getMetList()
        metList.updateNcarbons(carbonDict)
        
        # Get destination EMUs
        destEMUs          = metList.getDestinationEMUs()
        
        # Get all emu transitions. TODO: make method in Ctrans to get all emu transitions
        transitions = []
        for emuName in destEMUs:
            transitions.extend(Ctrans.findEMUTransitions2Source(emu(emuName),self.EMUSourceMetabs,cleanCache=True))                
                
        transitions = sorted(list(set(transitions)),key=lambda trans: trans[1])
        EMUtransitions = EMUtransitionList(transitions)        
        
        if debug:
            EMUtransitions.write('VerboseFullEMUNetwork.txt')
        
        # Transition lines preprocessing
        EMUtransitions.preprocess(self.EMUExcludedMetabs) # TODO: rewrite preprocess
        
        self.transitions = EMUtransitions   

        # Equivalent emus and dummy emus data
        equivEMUs = EMUtransitions.equivEMUs
           
        # EMU list, names, metabolites and carbons
        emuList             = EMUtransitions.getEMUList(equivEMUs.elements)
        emuList.allEMU      = emuList.getAllEMUSet()
        emuList.metEMU      = emuList.getMetEMUPar()
        emuList.emuCarbons  = emuList.getEMUNCarbons()
        
        self.emuList = emuList
        

    def getCarbonTransitionReactions(self,inFluxRef):  # TODO: check this is still needed
        "Provides only the reactions with carbon transition information and limits metabolites to those involved in carbon exchange"
        inFluxRef = inFluxRef if inFluxRef !=0 else 1.0       
        self.inFluxRef = inFluxRef    # TODO: check if this is necessary, otherwise eliminate
        reactions = self.reactions
        newReactions = []
        attribs = ['forward','backward','net','exchange']
        #print "Reactions kept:"
        
        for reaction in reactions:
            if hasattr(reaction, 'reactionLine'):               
                newReaction = copy.deepcopy(reaction)
#                reactionSut = EMUSystemCoreLib.parse_reaction(reaction.reactionLine.fullLine)     # TODO: Reaction class from Suthers. Temporary code. It should be done with the new code funcionality
#                metsAll     = reactionSut.myreactants[:]
#                metsAll.extend(reactionSut.myproducts)

                metsAll      = [x.name for x in reaction.reactionLine.products]
                metsAll.extend([x.name for x in reaction.reactionLine.reactants])
                
                newProducts = []
                newReacts   = []
                # Eliminate metabs from prods and reacs not in line
                for prod in newReaction.products:
                    if prod.name in metsAll: 
                        newProducts.append(prod)
                for react in newReaction.reactants:
                    if react.name in metsAll:
                        newReacts.append(react)
                
                newReaction.products  = newProducts
                newReaction.reactants = newReacts
                # Scale flux bounds by inFluxRef
                for attrib in attribs:
                    entry = getattr(newReaction.fluxBounds,attrib)
                    if isinstance(entry,rangedNumber):
                        entry.lo   = entry.lo / abs(inFluxRef)
                        entry.best = entry.best / abs(inFluxRef)
                        entry.hi   = entry.hi / abs(inFluxRef)
                # Add to new set of reactions
                newReactions.append(newReaction)
                
        #print "newReactions:"
        newReactionsList = reactionList(sorted(newReactions))
        #print newReactionsList        
        
        return newReactionsList


    def getMetList(self):
        "Provides list of metabolites associated with these reactions"
        reactions = self.reactions
        allMets = []
        for reaction in reactions:
            for prod in reaction.products:
                allMets.append(prod.originalMet)   # Adding original metabolite, not product or reactant
            for react in reaction.reactants:
                allMets.append(react.originalMet)
        
        allMets = sorted(list(set(allMets)))    
        newMetList = metList(allMets)
        return newMetList


    def getUB(self):
        "Provides upper bounds for reactions"
        ElementsUB = {}
        for reaction in self.reactions:
            ub = reaction.fluxBounds.net.hi
            ElementsUB[tuple([reaction.name])] = ub

        UBPar = GAMSclasses.GAMSParameter('ubvec',ElementsUB)
        return UBPar


    def getLB(self):
        "Provides lower bounds for reactions"
        ElementsLB = {}
        for reaction in self.reactions:
            lb = reaction.fluxBounds.net.lo
            ElementsLB[tuple([reaction.name])] = lb

        LBPar = GAMSclasses.GAMSParameter('lbvec',ElementsLB)
        return LBPar


    def getCvec(self):
        """
        Provides objective vector for linear problem of the type (FBA):
            max c_j*v_j subject to sum_j S_{ij}*v_j=0          
        """
        ElementsCvec = {}
        for reaction in self.reactions:
            c = reaction.cval
            ElementsCvec[tuple([reaction.name])] = c
        cVecPar = GAMSclasses.GAMSParameter('cvec',ElementsCvec)
        return cVecPar


    def checkReactionLines(self,metsCore):
       "Checks that reaction lines products and reactants are complete." 
       
       for reaction in self.reactions:
           if hasattr(reaction, 'reactionLine'):
               reaction.checkReactionLineCompleteness(metsCore)


    def getReactionSubSet(self,rxnNames='default',cofactor='default',function='default'):
        "Gets a subset of reactions given by the rxn names"
        newReactionList = []            
        if isinstance(rxnNames,list):  #list of names    
            reactionDict = self.getReactionDictionary()
            for name in rxnNames:
                newReactionList.append(reactionDict[name])
        elif isinstance(rxnNames,str):  # string
            if rxnNames == 'default': # consider other input
                if cofactor == 'default':
                    if function != 'default':
                        for reaction in self:
                            if function(reaction):
                                newReactionList.append(reaction)
                    else:
                        raise Exception('Wrong input for reactionList.getReactionSubSet')
                else:
                    for reaction in self:
                        metDict = reaction.getProdDict()
                        metDict.update(reaction.getReactDict())
                        if cofactor in metDict:
                            newReactionList.append(reaction)
            elif rxnNames == 'all':   # Give all reactions (duplication)
                for reaction in self:
                    newReactionList.append(reaction)    
            elif rxnNames == 'exchange':
                for reaction in self:
                    if reaction.exchange:
                        newReactionList.append(reaction)
            else:     # name of a subsystem
                for reaction in self:
                    if reaction.subsystem == rxnNames:
                        newReactionList.append(reaction)
        
        output = reactionList(newReactionList,sort=False)
        
        return output


    def sort(self,function='default'):
        "Sorts reactions according to function"
        if function == 'default' or function=='by name':
            function = lambda reaction: reaction.name     # default is based on name
            revVal   = False
        elif function == 'by net flux':
            function = lambda reaction: reaction.flux.net.best
            revVal   = True
        elif function == 'by absolute net flux':
            function = lambda reaction: abs(reaction.flux.net.best)
            revVal   = True
        elif function == 'by absolute low flux':
            function = lambda reaction: abs(reaction.flux.net.lo)
            revVal   = True
        elif function == 'by absolute high flux':
            function = lambda reaction: abs(reaction.flux.net.hi)
            revVal   = True

        self.reactions = sorted(self.reactions,key=function,reverse=revVal)


    def extend(self,other):
        "Extends the list with the elements from other reactionList"
        reactions      = self.reactions
        otherReactions = other.reactions
        
        reactions.extend(otherReactions)
        self = self.__init__(reactions,sort=False)        
        
    
    def barMaxMinFluxes(self,maxPlot=10,titleFig='',save='default'):
        "Produces a bar graph showing the minimum (lo) and maximum (hi) of fluxes"
        # Produce data for bar
        names = []
        lower = []
        upper = []
        total = []
        for reaction in self:
            if len(names) < maxPlot:
                names.append(reaction.name.replace('EX_','',1).replace('_e_','',1).replace('(e)','',1).replace('_','-'))
                lower.append(reaction.flux.net.lo)
                upper.append(reaction.flux.net.hi-reaction.flux.net.lo)
                total.append(reaction.flux.net.hi)
        
        # bar data
        N = len(names)
        ind = numpy.arange(N)+0.5    # the x locations for the groups
        width = 0.45              # the width of the bars
        
        fig = figure()
        axes = fig.add_subplot(111) 
        axes.axis([0,N+width,min(1.1*min(min(lower),0),min(total)),max(total)*1.1])
         
        p1 = plt.bar(ind, lower,  width, color='r', alpha=0.1)
        p2 = plt.bar(ind, upper, width, color='r', bottom=lower,alpha=0.8)

        plt.ylabel('Flux (mmol/gdw/h)')
        plt.title('Minimum and maximum values for exchange fluxes')
        plt.xticks(ind+width/2.,tuple(names),rotation='vertical')
        plt.legend( (p1[0], p2[0]), ('Minimum', 'Maximum') )

        title(titleFig)
        # Change x tick label size
        for label in axes.get_xticklabels():
                label.set_fontsize(16)
        # Inclination for xlabels
        fig.autofmt_xdate()   
        # Save fig        
        if save != 'default':
            savefig(save) 


    def plotFluxes(self,color='k',fmt='o',markersize=10,names='default',axes='default',
                   xLabel='',yLabel='',titleFig='',label='label',plotType='default',axesRanges=[-30,30]):
        "Plots fluxes with confidence intervals in square axises"  # TODO: improve!!!
        axisMax = axesRanges[1]
        axisMin = axesRanges[0]
       
        #axisMax = 10
        #axisMin = -5
       
        # default for names is all names
        if names == 'default':
            names = self.getReactionNameList(level=1,sort=False)
            
        # Do the plot
        reactionDict = self.getReactionDictionary()
        x  = []  
        y  = [] 
        DyU= []
        DyL= []
        counter = 1
        for name in names:
            reaction = reactionDict[name]
            y.append(reaction.flux.getComp('net','best'))
            DyU.append(reaction.flux.getComp('net','hi')-reaction.flux.getComp('net','best'))
            DyL.append(-(reaction.flux.getComp('net','lo')-reaction.flux.getComp('net','best')))
            x.append(counter)
            counter+=1
        x   = numpy.array(x)            
        y   = numpy.array(y)            
        DyU = numpy.array(DyU)            
        DyL = numpy.array(DyL)            

        if axes =='default':
            axes = figure(figsize=(8,8)).add_subplot(111)
        axes.axis([0,len(x)+1,max(axisMin,1.1*min(y-DyL)),min(axisMax,max(y+DyU)*1.1)])
        axes.axis([0,len(x)+1,axisMin,axisMax])
        #axes.axis([0,len(x)+1,-8,8])

        if (len(x)!=0) and (len(y)!=0):
            if plotType == 'default':
                hand = plt.plot(x,y,color+fmt,markersize=markersize,label=label)    
            if plotType == 'errorbar':
                hand = axes.errorbar(x,y,yerr=[DyL,DyU],fmt=fmt,color=color,markersize=markersize,label=label)    
            elif plotType == 'transparent':
                hand = plt.plot(x,y,color+fmt+':',markersize=markersize,label=label,alpha=0.6)    
            elif plotType == 'transparent std':
                # Make polygon
                verts = list(zip(x,y+DyU)) + [i for i in reversed(list(zip(x,y-DyL)))] 
                poly  = Polygon(verts, facecolor=color, edgecolor=color,alpha=0.2)
                
#                handles, labels = axes.get_legend_handles_labels()
#                
#                print "handles:"                
#                print handles
#                print labels
#                
#                handles.append(poly)
#                labels.append(label)
#                
#                print "handles2:"                
#                print handles
#                print labels
#
#                axes.legend(handles, labels)
#                
#                handles, labels = axes.get_legend_handles_labels()
#                print "handles3:"                
#                print handles
#                print labels
#                
#                print "inside!!!"
                
                hand  = axes.add_patch(poly)

            xlabel(xLabel)
            ylabel(yLabel)
    
            title(titleFig)    
        else:
            print "No data in plot"
            print x
            print y        

        # return handle
        return hand


    def euclidDist(self,other):
        "Finds mean euclidean distance with other reactionList"
        # Check that lists are of the same lenght
        otherReactionDict = other.getReactionDictionary()
        if len(self.reactions) != len(other.reactions):
            raise Exception('Reactions lists are not the same length')
        # Find distance
        ED=0
        for reaction in self:
            val      = reaction.flux.getComp('net','best')
            otherVal = otherReactionDict[reaction.name].flux.getComp('net','best')
            #delta    = max(0.1,abs(reaction.flux.getComp('net','hi')-reaction.flux.getComp('net','lo')))  # That min may not be a good idea
            delta    = 1
            ED       = ED + ((val-otherVal)/delta)**2
        ED = math.sqrt(ED)/math.sqrt(len(self.reactions))
        
        return ED


    def printFluxes(self,fileName='None',names='default',fluxDict='default',nonZero=False,brief=True):
        """
        Prints flux values.        
        nonZero decides whether to print fluxes with nonzero values
        """        
        if fluxDict == 'default':
            Fluxes = self.getFluxDictionary(rangeComp='all')
        else:
            Fluxes = fluxDict    
            
        lines = []
        
        # Fluxes to print
        if names == 'default':
            names = Fluxes.keys()
        if names == 'exchange':
            tolerance = 0.0001
            names = []
            for name in Fluxes.keys():
                if (('EX_' in name) or ('iomass' in name)) and (abs(Fluxes[name].net.best)>tolerance) :
                    names.append(name)            
        
        # sort by quantity
        for flux in sorted(names, key=lambda name: abs(Fluxes[name].net.best),reverse=True):         
            if brief:
                lines.append(flux+": \t"+str(Fluxes[flux].net.best))
            else:                
                lines.append(flux+':\n')
                lines.append(Fluxes[flux].__str__())
                lines.append('\n')

        # Output
        if fileName == 'None':    # Print to screen
            for line in lines:
               print line
        elif fileName == 'toString':  # Print to string and return
            out = ''.join(lines)
            return out             
        else:                   # Print to file
            file = open(fileName,'w')
            for line in lines:
                file.write(line)
            file.close()    


    def getBiomassReaction(self):
        "Obtains appropriate biomass reaction"
        
        # Get all candidates        
        bmRxns = []
        for reaction in self.reactions:
            if 'biomass' in reaction.name or 'Biomass' in reaction.name:
                bmRxns.append(reaction)
        
        # Choose most appropriate 
        output = []
        if bmRxns:
            for rxn in bmRxns:
                if "core" in rxn.name or "Core" in rxn.name:
                    output = rxn
            if not output:
                output = bmRxns[0]   # Choose the first
        
        return output


class emu(): # TODO: redo holding the met instance
    """
    Class for Elementary Metabolite Units (EMUs) as defined in 
    Antoniewicz MR, Kelleher JK, Stephanopoulos G: Elementary metabolite units (EMU): a novel framework for modeling isotopic distributions.
    Metab Eng 2007, 9:68-86.
    """
    
    def __init__(self,name,equivalent='default'):
        """
        name is the emu name (e.g. cit_1_2_3_4_5_6)
        equivalente is an equivalent name
        """
        self.name     = name
        self.getMetName()
        if equivalent != 'default':
            self.equivalent = equivalent
            
        # Finding if it is a dummy emu
        emuNames = re.findall('([\w_]+?(?:_\d\d?)+)',name)
        self.dummy = len(emuNames) > 1

        # Finding number of carbons
        self.ncarbons = self.findnCarbons()


    def findnCarbons(self):
        """
        Finds the number of carbons for the emu from the name, e.g. cit_1_2_3_4_5_6 --> 6
        """
        if self.dummy:
            emuNames = re.findall('([\w_]+?(?:_\d\d?)+)',self.name)
            ncarbs   = 0
            for name in emuNames:
                emuInst = emu(name)
                ncarbs  = ncarbs + emuInst.findnCarbons()
        else:
            carbonInds    = re.sub(self.met,'',self.name)
            ncarbs = float(carbonInds.count('_'))    
        
        return ncarbs


    def getMetName(self):
        """
        Finds name of metabolite related to emu: e.g.  cit_1_2_3_4_5_6 --> cit
        """
        newname   = re.sub('(_\d\d?)+','',self.name)
            
        self.met  = newname
        return newname

    def getIndices(self):
        """
        Obtains indices for emu: e.g.  cit_1_2_3_4_5_6 --> [1,2,3,4,5,6]
        """
        indList = re.findall('(_\d\d?)', self.name)
        
        inds = []
        for ind in indList:
            inds.append(int(ind.replace('_','')))
            
        return inds
        
    def getSortedName(self):
        """ 
        Provides names with carbon numbers sorted, 
        e.g.: dhap_c_1_2_3 instead of dhap_c_3_2_1
        """
        name = self.getMetName()
        inds = self.getIndices()
        
        # Sort indices
        indsInt =[]
        for ind in inds:
            indsInt.append(int(ind))
        indsInt = sorted(indsInt)
        indsFin =[]
        for ind in indsInt:
            indsFin.append(str(ind))
        
        sortedName = name+'_'+'_'.join(indsFin)
        
        return sortedName

#    def convNameStd2SBML(self):
#        name    = self.name
#        metname = self.met
#        ending  = name.replace(metname,'')
#        metone  = met(metname,0)
#        newname = metone.convNameStd2SBML()+ending
#        self.name = newname
#        self.getMetName()
#        return newname
#        
#    def convNameSBML2Comp(self):
#        name    = self.name
#        metname = self.met
#        ending  = name.replace(metname,'')
#        metone  = met(metname,0)
#        newname = metone.convNameSBML2Comp()+ending
#        self.name = newname
#        self.getMetName()
#        return newname    
#    
#    def convNameComp2Std(self):
#        name    = self.name
#        metname = self.met
#        ending  = name.replace(metname,'')
#        metone  = met(metname,0)
#        newname = metone.convNameComp2Std()+ending
#        self.name = newname
#        self.getMetName()
#        return newname   


    def convName2(self,string):
        """
        Converts name to right format
        """
        name    = self.name
        metname = self.met
        ending  = name.replace(metname,'')
        metone  = met(metname,0)
        newname = metone.convName2(string)+ending
        self.name = newname
        self.getMetName()
        return newname  


class emulist():
    """
    Class for list of emus in a reaction network. Like in the case for metList and reactionList, this is just an emu list with some useful functions atached to it.
    """
    
    def __init__(self,emus):
        self.emus = emus
        # Creating list properties
#        self.EMUMetDict = self.getEMUMetDict()


#    def getEMUMetDict(self):
#        EMUMetDict = {}
#        for emu in self.emus:
#            EMUMetDict[emu.name] = emu.met
#        return EMUMetDict    


#    def getEMUCarbonsDict(self):
#        EMUCarbonsDict = {}
#        for emu in self.emus:
#            EMUCarbonsDict[emu.name] = emu.ncarbons
#        return EMUCarbonsDict


#    def getDummyEMUs(self):
#        dummyEMUs = []
#        for emu in self.emus:
#            dummyEMUs.append(emu.name)
#        return dummyEMUs


#    def getEquivEMUDict(self):
#        equivEMUDict = {}
#        for emu in self.emus:
#            try:
#                equivEMUDict[emu.name] = emu.equivalent    
#            except AttributeError:
#                pass


    def getMetEMUPar(self):
        "Produces metabolite emu relationship in the form of a GAMS parameter" # TODO: this could be done more elegantly
        metEMUDict = {}
        for emu in self.emus:
            if not emu.dummy:
                metEMUDict[tuple([emu.met,emu.name])] = 1.0
        metEMUPar = GAMSclasses.GAMSParameter('metemu',metEMUDict)   
        return metEMUPar


    def getEMUNCarbons(self):
        "Produces GAMS parameter holding the number of carbons for each emu" # TODO: this could be done more elegantly
        nCarbonsDict = {}
        for emu in self.emus:
            nCarbonsDict[emu.name] = emu.ncarbons
        EMUNCarbonsPar = GAMSclasses.GAMSParameter('ncarbons',nCarbonsDict)
        return EMUNCarbonsPar


    def getAllEMUSet(self):
        "Get set of all emus in the form of a GAMS parameter" # TODO: this could be done more elegantly
        EMUset = set([])
        for emu in self.emus:
            EMUset.add(emu.name)
        return GAMSclasses.GAMSset('allemu',EMUset)        


##################################
# ATOM AND EMU TRANSITIONS
##################################

class EMUtransition():
    """
    Class for EMU transitions that contain information on how different EMUs transform intto each other. For example:
    
        TA1_b,  TAC3_c_1_2_3 + g3p_c_1_2_3 -->  f6p_c_1_2_3_4_5_6
        
    indicating that TAC3_c_1_2_3 and g3p_c_1_2_3 combine to produce f6p_c_1_2_3_4_5_6 in reaction TA1_b (backward reaction of TA1), or:
        
        SSALy, (0.5) sucsal_c_4 --> (0.5) succ_c_4
        
    which indicates that the fourth atom of sucsal_c becomes the fourth atom of succ_c. The (0.5) contribution coefficient indicates that
    reaction SSALy contains a symmetric molecule and two labeling correspondences are equally likely. Hence this transition only 
    contributes half the flux to the final labeling. An alternative input for these types of emu transitions is in the form of a tuple:
    
        (0.5, 'SSALy, sucsal_c_4 --> succ_c_4')
    
    """
    
    def __init__(self,input_):
        
        if type(input_)==tuple:
            contribution, line = input_
            self.__init__(line)
            self.contribution = contribution
            
        elif type(input_)==str:   
            line = input_
            self.contribution = ''
            "Initial parsing"
            rxnSign = '-->'
            # Getting reaction name:
            rxnName,rest = line.split(',')
            self.name = rxnName
            # Getting contribution coefficients, if they exist
            parse = re.findall('\(([\.\d]+)\)',rest)
            if parse:
                # Testing that all contribution coefficients are the same
                first = float(parse[0])
                for number in parse:     
                    if float(number)!=first:
                        print 'All contribution coefficients must be the same: \n'+ line
                self.contribution = first
                # Eliminating contribution coefficients    
                rest = rest.replace('('+str(first)+')','')                
            # Obtaining reactant and product emus
            reacts,prod = rest.split(rxnSign)
            # Obtaining reactant list (product will always be, by construction, a single product)
            reactList = reacts.split('+')
        
            # Storing products and reactants
            self.products = [emu(prod.strip())]
            reactants = []
            for react in reactList:
                reactants.append(emu(react.strip()))
            self.reactants = reactants
            
            # Record whether it is a condensing or non-condensing transition
            self.cond = True if len(self.reactants)>1 else False
        else:
            raise Exception("Data type: "+str(type(input_))+" erroneous for input: "+str(input_))
    
    def __str__(self):
        return self.printLine()


    def printLine(self, sort = True):
        "EMU transition output in line form."
        name      = self.name      
        reactants = self.reactants 
        products  = self.products  

        # Get contribution if present
        #cont = '('+str(self.contribution)+') ' if self.contribution  else ''
        cont = '('+str(self.contribution)+') ' if (self.contribution and self.contribution !=1) else ''
        
        if sort:
            reacLine = ' + '.join([react.name for react in sorted(reactants, key=lambda react: react.name)])
        else:
            reacLine = ' + '.join([react.name for react in reactants])
        line = name+', '+cont+ reacLine +' --> '+cont+products[0].name       
        
        return line
    
        

class EMUtransitionList():
    """
    Class for list of emu transitions in a reaction network. Like in the case for metList and reactionList, 
    this is just an emu transition list with some useful functions atached to it.
    """

    def __init__(self,input_):
        if type(input_)==str: # Assume filename
            filename = input_
            # Open file and load transitions
            transfile   = open(filename)
            transitions = []
            for line in transfile:
                transitions.append(EMUtransition(line))      
            transfile.close()    
            # Store transitions
            self.transitions = transitions
        elif type(input_)==list: # Assume list of transitions
            # Test these are really EMU transitions            
            newInput = []
            for element in input_:
                #assert element.__class__.__name__=='EMUtransition', "List element: "+str(element)+" is not an EMU transition"
                if element.__class__.__name__=='EMUtransition':
                    newInput.append(element)
                elif element.__class__.__name__=='tuple':
                    newInput.append(EMUtransition(element))
                else:
                    raise Exception("List element: "+str(element)+" is not an EMU transition") 
            # Store transitions    
            self.transitions = newInput    
        else:
            raise Exception('Invalid input: '+str(input_))

        #cond,nonCond = self.getCondNonCond()
        cond    = []
        nonCond = []
        self.condensation    = cond
        self.nonCondensation = nonCond


    def getCondNonCond(self):
        """
        Divides emu transitions into condensation reactions (e.g.):

        PSCVT, pep_c_2_3 + skm5p_c_1_2_3_4_5_6_7 --> 3psme_c_1_2_3_4_5_6_7_8_9'
        
        and non-condensation reactions:
        
        'HEX1, glc_D_c_1_2_3_4_5_6 --> g6p_c_1_2_3_4_5_6'        
        
        """        
        transitions  = self.transitions
        cond         = []
        nonCond      = []
        for trans in transitions:
            if trans.cond:
                cond.append(trans)
            else:
                nonCond.append(trans)
        return cond,nonCond


    def preprocess(self,excMetSet):
        """
        Does preprocessing of condensation reactions. I don't think it is needed anymore
        """
        # TODO: check if still necessary
        # Creates new transition networks to account for condensation reactions
        transitions = self.transitions

        # Reg exps
        newTransitions     = []
        equivEMUsDict = {}
        dummyEMUsSet  = set([])		
        for trans in transitions:
            # If not a condensation reaction leave alone
            if not trans.cond:
                newTransitions.append(trans) 
            # Change things if it is a condensation reaction    
            else:
                # Keep old transition
                newTransitions.append(trans) 
                # Create new trans for dummy emus from the condensation reaction
                productEMU  = trans.products[0]
                # Exclude output if output metabolite is in the excluded metabolite set
                if productEMU.met not in excMetSet:
                    combined_reactant = ''.join([x.name for x in trans.reactants])
                    newTrans = EMUtransition(trans.name+", "+combined_reactant+" --> "+productEMU.name+"\n")
                    newTransitions.append(newTrans)
                    equivEMUsDict[(combined_reactant,productEMU.name)] = 1
                    dummyEMUsSet.add(combined_reactant)
            
        eqEMUsPar = GAMSclasses.GAMSParameter('eqemu',equivEMUsDict)              # TODO: do this somewhere else
        dummyEMUsGAMSSet      = GAMSclasses.GAMSset('dummyEMUs', dummyEMUsSet)
        self.transitions      = newTransitions
        self.equivEMUs        = eqEMUsPar
        self.dummyEMUs        = dummyEMUsGAMSSet            
            
            
#        # Reg exps
#        prodname_regex=re.compile(r'[^_]+')
#        test_string2=" + "
#       
#        newlines      = []
#        equivEMUsDict = {}
#        dummyEMUsSet  = set([])		
#        combined_reactants_set = set([])
#        for trans in transitions:
#            line=trans.printLine().rstrip()
#
#            # If not a condensation reaction leave alone
#            if test_string2 not in line:
#                newlines.append(line+"\n") 
#            # Change things if it is a condensation reaction    
#            if test_string2 in line:
#                # Keep old line
#                newlines.append(line+"\n") 
#                # Create new line for dummy emus from the condensation reaction
#                if " --> " in line:
#                    reaction,eqn     = line.split(", ")
#                    reactant,product = eqn.split(" --> ")
#                    # Get product metabolite name
#                    name    = prodname_regex.match(product)
#                    metname = name.group(0)
#
#                    reactants = reactant.split(" + ")
#                    combined_reactant = ''.join(reactants)
#                    combined_reactants_set.add(combined_reactant)
#                    # Exclude output if output metabolite is in the excluded metabolite set
#                    if metname not in excMetSet:
#                        newlines.append(reaction+", "+combined_reactant+" --> "+product+"\n")
#                        equivEMUsDict[(combined_reactant,product)] = 1
#                        dummyEMUsSet.add(combined_reactant)
#
#        eqEMUsPar = GAMSclasses.GAMSParameter('eqemu',equivEMUsDict)              # TODO: do this somewhere else
#        dummyEMUsGAMSSet      = GAMSclasses.GAMSset('dummyEMUs', dummyEMUsSet)
#        self.transitions      = newlines
#        self.equivEMUs        = eqEMUsPar
#        self.dummyEMUs        = dummyEMUsGAMSSet
        
        # Getting condensation and non-condensation reactions
        cond,nonCond = self.getCondNonCond()
        self.condensation    = cond
        self.nonCondensation = nonCond 
                
        #return eqEMUsPar,dummyEMUsGAMSSet


    def getEMUList(self,equivEMUsDict):
        """
        Obtains emu list from transitions
        """
        # TODO: is this easier done through emulist?   
        transitions = self.transitions        
        
        emuSet =  set([])
        for trans in transitions:
            for react in trans.reactants:
                emuSet.add(react.name)
            for prod in trans.products:
                emuSet.add(prod.name)
        
        
#        alllines = self.transitions
#        
#        coefficient_regex=re.compile(r"\("+"\d"+r"\."+"\d"+r"\)"+" ")
#        test_string2=" + "
#        emuSet = set([])
#        for line in alllines:
#            line=line.rstrip()
#            # Eliminate scrambling coefficients
#            line=re.sub(coefficient_regex,"",line)
#		
#            # Non-condensation reaction
#            if test_string2 not in line: 
#                rxn_name,eqn = line.split(", ")
#                emus         = eqn.split(" --> ")
#                emuSet.add(emus[0])
#                emuSet.add(emus[1])
#            # Condensation reaction        
#            if test_string2 in line:
#                rxn_name,eqn     = line.split(", ")
#                reactant,product = eqn.split(" --> ")
#                reactants        = reactant.split(" + ")
#                products         = product.split(" + ")
#                for prod in products:
#                    emuSet.add(prod)
#                for react in reactants:
#                    emuSet.add(react)
                    
        # Storing in emuList class
        emus = []
        for emuName in emuSet:
            if tuple([emuName]) in equivEMUsDict:
                equivalent = equivEMUsDict[tuple([emuName])]
            else:
                equivalent = 'default' 
            EMU = emu(emuName,equivalent)
            emus.append(EMU)
        emuList = emulist(emus)
        return emuList


    def getEMMmat(self):
        """
        Produces EMM matrix (see Suthers et al) in GAMS format for future use
        """
        transitions = self.transitions

        emmDict   = {}
        for trans in transitions:
            cont = trans.contribution if trans.contribution else 1.0        
            if not trans.cond:       # Do this only for non-condensing emu transitions (others taken care of in getCondGAMSReacs)
                rxn = trans.name
                reactant = trans.reactants[0].name
                product  = trans.products[0].name
                emmDict[tuple([rxn,reactant,product])] = cont
                emmDict[tuple([rxn,product,reactant])] = -cont


#
#        a=re.compile("\d")
#        emmDict   = {}
#        for trans in transitions:
#            trans=trans.rstrip()
#            if a.search(trans) != None:
#                rxn,eqn=trans.split(", ")
#                if "+" not in eqn and "(0.5)" in eqn:
#                    reactant,product=eqn.split(" --> ")
#                    input_coeff,reactant=reactant.split(") ")
#                    input_coeff=input_coeff.lstrip("(")
#                    output_coeff,product=product.split(") ")
#                    output_coeff=output_coeff.lstrip("(")
#
#                    emmDict[tuple([rxn,reactant,product])] = float(input_coeff)
#                    emmDict[tuple([rxn,product,reactant])] = -float(output_coeff)
#                elif "+" not in eqn and "(0.5)" not in eqn:
#                    reactant,product=eqn.split(" --> ")
#                    emmDict[tuple([rxn,reactant,product])] = 1
#                    emmDict[tuple([rxn,product,reactant])] = -1
#                    
#                    
        
        emmPar = GAMSclasses.GAMSParameter('EMM',emmDict)   #TODO: do this somewhere else?

        return emmPar
    
    
    def getCondGAMSReacs(self):  # TODO: THIS CAN USE SOME FURTHER ORGANIZATION
        """
        Creates the condensation reactions for the GAMS code of the type:
        
        eqn_condensation_rxn_1at2..f('accoa_c_1_2oac_c_2','2') =e= f('accoa_c_1_2','1')*f('oac_c_2','1')+f('accoa_c_1_2','2')*f('oac_c_2','0');
        
        from condensation emu reactions of the type:
        
        r1, accoa_c_1_2 + oac_c_2_3_4 --> cit_c_1_2_3_4_5
        
        IT ASSUMES ONLY TWO REACTANTS!!
        """
        
        ## Auxiliary functions
        def findCombinationTuples(k,maxLs):
            # Need to change only this if more than two reactants are needed
            output = []
            for L1 in range(maxLs[0]+1):
                L2 = k-L1
                if L2 >=0 and L2 <= maxLs[1]:
                    output.append((L1,L2))
            
            return output
        
        def construcTerm(nameValues): 
            return '*'.join(["f('"+name+"','"+str(value)+"')" for name,value in nameValues])
        
        def getNameValuesList(Kvals,reactants): 
            reacNames = [x.name for x in reactants]
            Nreacs = len(reacNames)
            nameValuesList = []
            for Kval in Kvals:
                nameValues = []
                for ind in range(Nreacs):
                    nameValues.append((reacNames[ind],Kval[ind]))
                nameValuesList.append(nameValues)
        
            return nameValuesList
        
        # Main Loop
        count    = 1
        eqns     = []
        eqnNames = []
        for trans in self.condensation:

            # Find parameters
            reactants = trans.reactants
            
            combinedReactant = ''.join([x.name for x in reactants])
            maxK  = sum([int(react.ncarbons) for react in reactants])
            maxLs = [int(react.ncarbons) for react in reactants]

    
            # Main loop
            for k in range(maxK+1):
                # Find convolution combinations
                Kvals = findCombinationTuples(k,maxLs)
                # List of reactant names interspersed with convolution combinations
                nameValuesList = getNameValuesList(Kvals,reactants)    
    
                # Final equation
                eqnName=  "eqn_condensation_rxn_"+str(count)+"at"+str(k)
                eqn    =  eqnName+"..f('"+combinedReactant+"','"+str(k)+"') =e= "
                eqn   += '+'.join([construcTerm(nameValue) for nameValue in nameValuesList])+';\n'
        
                eqns.append(eqn)
                eqnNames.append(eqnName+"\n")
            count +=1

        return eqns,eqnNames
        
        
#        cond    = self.condensation
#        
#        count1     = 1
#        eqnNames   = []
#        dummyLines = []
#        for trans in cond:
#            name,eqn            = trans.rstrip().split(", ")
#            reactant,product    = eqn.split(" --> ")
#            reactants           = reactant.split(" + ")
#            reactant1 = reactants[0]
#            reactant2 = reactants[1]
#            
#            
#            # Generate dictionaries
#            reactant_list1 = []
#            product_dict1  = {}
#            for j in reactants:
#                reactant_list1.append(get_mdv_dict(j))
#            product_dict1[product]=get_mdv_dict(product)
#            
#            # Create equations and names (ASSUMING ONLY TWO REACTANTS AT MOST)
#            combined_reactant=reactant1+reactant2
#            for k,v in product_dict1.iteritems():
#                dummy_v=v
#                for k,v in dummy_v.iteritems():
#                    k1=k.split("key")
#                    if "-" in k1[0]:
#                        dummy="condensation_rxn_"+str(count1)
#                        eqnNames.append('eqn_'+dummy+'at'+k1[1]+'\n')
#                        dummyLines.append('eqn_'+dummy+'at'+k1[1]+".."+"f('" + combined_reactant+ "','" + k1[1] +"') =e= ")
#                    else:
#                        dummy="condensation_rxn_"+str(count1)
#                        eqnNames.append('eqn_'+dummy+'at'+k1[1]+'\n')
#                        dummyLines.append('eqn_'+dummy+'at'+k1[1]+".."+"f('" + combined_reactant+ "','" + k1[1] +"') =e= ")
#	
#                    count=0
#                    
#                    emu1 = emu(reactant1)
#                    emu2 = emu(reactant2)
#                    ncarb1 = emu1.ncarbons
#                    ncarb2 = emu2.ncarbons
#                    while count <= v:
#                        count_reactant_1 = count
#                        dummy_str_r_1    = reactant1+"','"+str(count)
#                        count_reactant_2 = v-count
#                        dummy_str_r_2    = reactant2+"','"+str(v-count)
#                        
#                        lineout = "f('" + dummy_str_r_1 + "')*" + "f('" + dummy_str_r_2 + "')+"
#                        if count_reactant_1 <= ncarb1 and count_reactant_2 <= ncarb2:
#                            dummyLines[-1] += lineout
#                        count=count+1
#            
#            count1 += 1
#
#        # Modify each line to end in ";"
#        eqns = []
#        for line in dummyLines:
#            line = line.rstrip('+')+";"
#            eqns.append(line+"\n")		
#    
#        return eqns,eqnNames


    def eliminateDuplicates(self):
        "Eliminates duplicated EMU transitions"
        self.transitions = list(set(self.transitions))


    def compare(self,other): # TODO: overload '=' for this comparison
        """
        Compares with othe EMUtransitionList to see if they are exaclty the same
        """
        # Write output in the same sorted order
        local = []
        for transition in self.transitions:
            #transition = EMUtransition(line)
            local.append(transition.printLine())
        local = sorted(local)
        
        new = []
        for transition in other.transitions:
            #transition = EMUtransition(line)
            new.append(transition.printLine())
        new = sorted(new)

        # Check lengths
        if len(local) != len(new):
            raise Exception('Different number of transitions: '+str(len(local))+' vs '+str(len(new)) )
        
        # Make comparison
        for i in range(len(local)):
            if local[i]!=new[i]:
                errmsg = str(local[i])+'\n vs \n'+str(new[i])
                raise Exception('Different Lines:\n'+errmsg)

        print "Both transition lists are the same"

    def write(self,output='default'):
        """
        Transition output
        """
        if output == 'default':   # Spit as method output
            out = self.transitions
        else:                     # write to file name = output
            file_ = open(output,'w')
            for trans in sorted(self.transitions):
                file_.write(str(trans).strip()+'\n')
            file_.close()
            out =  '' 
        
        return out

class atomTransition():  
    """
    Class for line with transitions info, e.g.: 
    
    ILETA	   akg + ile-L[c] <==> glu-L[c] + 3mop	ABCDE + abcdef : ABCDE + abcdef
    ADSL2r   25aics[c] --> aicar[c] + fum[c]	ABCDEFGHIcdba : ABCDEFGHI + (abcd;bcda)
    PTRCTA   ptrc[c] + akg[c] --> 4abutn[c] + glu-L[c]	(bcde;edcb) + ABCDE : bcde + ABCDE

    Different 'domains' (name, metabolites and labeling info) separated by tabs ('\t')
    """

    def __init__(self,line):
        # Store line for future use
        self.fullLine = line
        
        # Parsing line and obtaining alternative line 
        name, reactLine, prodLine, rLabelLine, pLabelLine, reversible, symmetric = self.parseLine(line)
        reacts = [x.strip() for x in reactLine.split('+')]
        prods  = [x.strip() for x in prodLine.split('+')]
        rLabel = [x.strip() for x in rLabelLine.split('+')]
        pLabel = [x.strip() for x in pLabelLine.split('+')]
      
        self.name = name
        self.reversible = reversible
        # Obtaining alternative line (see createAltLine method for explanation)
        # TODO: make this global, so fum_ps1 from r1 does not get mixed with fum_ps1 from r2 ?
        self.altLine = self.createAltLine(line)

        #### Creating products and reactants #####    
        reactants = makeListOfMets(reacts,rLabel,mType='reactants')
        products  = makeListOfMets(prods ,pLabel,mType='products')
        metabolites = [reactant.originalMet for reactant in reactants]
        metabolites.extend([product.originalMet for product in products])
               
        # Test if there are repeated metabolites, e.g.: accoa + accoa --> fum
        repMet = False
        for mList in [reactants,products]:
            for met in mList:
                if met.stoichiometry>1:
                    repMet = True
        
        # We can't allow for the moment atom transitions with both repeated metabolites and symmetric molecules
        if symmetric and repMet:
            raise Exception('Repeated metabolites and symmetric molecules not allowed at the same time: '+str(self.fullLine))
        
        # Final storage        
        self.reactants     = metList(reactants)
        self.products      = metList(products)
        self.metabolites   = metList(metabolites)
        self.sym           = symmetric
        self.repMet        = repMet

    def __str__(self):
        return self.printLine()  

    def parseLine(self,line):
        """
        Parses original line:
            ILETA	   akg + ile-L[c] <==> glu-L[c] + 3mop	ABCDE + abcdef : ABCDE + abcdef
        
        into constituent parts:
            - name          : ILETA
            - reactLine     : akg + ile-L[c]    (line for reactants)
            - prodLine      : glu-L[c] + 3mop   (line for products)
            - rLabelLine    : ABCDE + abcdef    (labeling info for reactants)
            - pLabelLine    : ABCDE + abcdef    (labeling info for products)
            - reversible    : True              (is reaction reversible?)
            - symmetric     : False             (does reaction involve symmetric metabolites?)
        """
        #### Input check  ####
        # TODO: further input check needed here: tabs, right format, etc....
        newline = line.split('\t')  
        if len(newline)!=3:
            raise Exception('Line must comprise three dominions separated by tabs:\n'+str(line))
            
        #### Reaction Name ####
        name = newline[0]
                
        #### Metabolites  ####
        metLine = newline[1]
        ## Obtaining reaction symbol and reversibility       
        rxnSymbols = ['-->','<==>']   # no need to make this global yet: this is the only place it is used
        # Testing if any of the allowed reaction symbols is present
        test = [symb in metLine for symb in rxnSymbols]
        if sum(test) !=1:
            raise Exception('Line does not have a known reaction symbol: '+str(rxnSymbols)+'\n'+metLine)
        # Checking reversibility
        rxnSymb = rxnSymbols[test.index(True)]
        if rxnSymb == '-->':
            reversible = False
        elif rxnSymb =='<==>':
            reversible = True
                
        ## Getting reactants and products
        reactLine, prodLine =  metLine.split(rxnSymb)

        #### Labeling ####
        labelLine = newline[2]
        # Obtaining reaction symbol for labeling part
        rxnSymbolsPlus = rxnSymbols
        rxnSymbolsPlus.append(':')   #labeling part reaction symbol can include : as well
        test = [symb in labelLine for symb in rxnSymbolsPlus]
        if sum(test) !=1:
            raise Exception('Line does not have a known reaction symbol: '+str(rxnSymbolsPlus)+'\n'+labelLine)
        rxnSymb = rxnSymbolsPlus[test.index(True)]
            
        # Getting reactants and products labeling
        rLabelLine, pLabelLine =  labelLine.split(rxnSymb)
        symmetric = ('(' in labelLine) and (';' in labelLine) and (')' in labelLine)   # Testing symmetric molecule labeling (e.g. (abc;cba) 
        
        return name, reactLine, prodLine, rLabelLine, pLabelLine, reversible, symmetric


    def createAltLine(self,line):
        """
        In order to take into account the effects of symmetric molecules and repeated metabolites in a unified manner, an alternative line is
        created that has unique names and labelings for each metabolites. 
        
        For example (symmetric molecule):

        r4  akg_c --> suc_c + co2_c abcde : (bcde;edcb) + a            (suc_c is a symmetric molecule)
        
        becomes: 
        
        r4  akg_c + akg_c__ps1 --> suc_c + suc_c__ps1 + co2_c + co2_c__ps1   abcde + fghij : bcde + jihg + a + f

        Where suc_c has been unfolded into suc_c and suc_c__ps1 (pseudo metabolite) 
        
        Symilarly, for repeated metabolites:
        
        GLUSx   akg_c + gln_L_c --> glu_L_c + glu_L_c   abcde + fghij : abcde + fghij
        
        becomes:
        
        GLUSx   akg_c + gln_L_c --> glu_L_c + glu_L_c__ps1  abcde + fghij : abcde + fghij
        
        
        This line can be easily used to do the emu decomposition
        """
        # Parse line
        name, reactLine, prodLine, rLabelLine, pLabelLine, reversible, sym = self.parseLine(line)
        reacts = [x.strip() for x in reactLine.split('+')]
        prods  = [x.strip() for x in prodLine.split('+')]
        rLabel = map(lambda x: symsplit(x.strip()) if ';' in x else x.strip(), rLabelLine.split('+'))
        pLabel = map(lambda x: symsplit(x.strip()) if ';' in x else x.strip(), pLabelLine.split('+'))        
        
        # If there is a symmetric molecule
        if sym:
            ## Duplicate metabolites
            newReacts = []
            for react in reacts:
                newReacts.append(react)
                newReacts.append(react)
            newProds = []
            for prod in prods:
                newProds.append(prod)
                newProds.append(prod)
            newReacts = convert2PS(newReacts)
            newProds  = convert2PS(newProds)
            
            ## Take care of labeling
            # Find out all carbon letters (= inputKeys)
            inputKeys=[]
            for lab in rLabel:
                if type(lab) == list:
                    for comp in lab:
                        inputKeys.extend([x for x in comp])
                else:
                    inputKeys.extend([x for x in lab])
            inputKeys = sorted(set(inputKeys))
            
            # Find equivalent for each of the old carbon letters 
            all_letters = string.ascii_letters   # All possible letters
            avoid = ''.join(inputKeys)           # These are taken letters, to be avoided in choosing new equivalents
            keyDict = {}
            for key in inputKeys:
                keyDict[key]  = [x for x in all_letters if x not in avoid][0]
                avoid = avoid + keyDict[key]
        
            # Add new labeling for new metabolites        
            newRlabel = []
            for lab in rLabel:
                if type(lab) is list:    # Only works for two alternative labelings !!!
                    newRlabel.append(lab[0])
                    newRlabel.append(''.join([keyDict[x] for x in lab[1]]))
                else:
                    # Creating new labeling for new metabolites
                    newRlabel.append(lab)
                    newLab = ''.join([keyDict[x] for x in lab])
                    newRlabel.append(newLab)
            newPlabel = []
            for lab in pLabel:
                if type(lab) is list:
                    newPlabel.append(lab[0])
                    newPlabel.append(''.join([keyDict[x] for x in lab[1]]))
                else:
                    # Creating new labeling for new metabolites
                    newPlabel.append(lab)
                    newLab = ''.join([keyDict[x] for x in lab])  
                    newPlabel.append(newLab)
        else:
            # Convert reactants and products to pseudo metabolits (e.g. glu_L_c --> glu_L_c__ps1) if needed
            newReacts = convert2PS(reacts)
            newProds  = convert2PS(prods)
            
            newRlabel = rLabel
            newPlabel = pLabel
            
        ## Join all into new line
        rxnSymb = ' <==> ' if reversible else ' --> '
        altLine =  name 
        altLine += ' \t '+' + '.join(newReacts)+rxnSymb+' + '.join(newProds)
        altLine += ' \t '+' + '.join(newRlabel)+' : '+' + '.join(newPlabel)
        
        
        return altLine


    def printReverse(self, altLine = False):  
        """
        Prints the line in reverse, e.g.:
        
        r4  akg_c --> suc_c + co2_c abcde : (bcde;edcb) + a
        
        becomes:
        
        r4  suc_c + co2_c<==>akg_c  (bcde;edcb) + a : abcde 
        
        """       
        # Parse line
        name, reactLine, prodLine, rLabelLine, pLabelLine, reversible, symmetric = self.parseLine(self.printLine(altLine = altLine))
        
        rxnSymb = '<==>' if self.sym else '-->'
        # Inverse reactants and products
        newLine = name+'\t'+prodLine+rxnSymb+reactLine+'\t'+pLabelLine+' : '+rLabelLine
        
        return newLine

    def printLine(self, altLine = False):
        """
        Prints line
        """
        #TODO: coordinate with __str__
        if not altLine:
            output = self.fullLine
        else:
            output = self.altLine
        
        return output  
        
    def convMetNames(self, functionName):
        """ Converts metabolite names to SBML format """
        # TODO: eliminate in favour of string approach
        name,reac,trans = self.fullLine.split('\t')
        name = self.name
        bits = reac.split(' ')
        newbits = []
        for bit in bits:
            if not(bit == '+' or bit =='-->' or bit=='<==>' or bit==''):
                metab       = met(bit,0)              # Keep line here!!
                #newbits.append(metab.convName2SBML())
                newbits.append(eval("metab.convName2('"+functionName+"')"))
            else:
                newbits.append(bit)        
        newline = name+"\t"+" ".join(newbits)+"\t"+trans
        self.__init__(newline)
        
        return newline


    def convMetNames2SBML(self):                              
        """ Converts metabolite names to SBML format """
        functionName = 'SBML'
        output = self.convMetNames(functionName)
        return output


    def convMetNames2Std(self):
        """ Converts metabolite names to standard format """
        functionName = 'Std'
        output = self.convMetNames(functionName)
        return output


    def convMetNames2Comp(self):
        """ Converts metabolite names to compact format """
        functionName = 'Comp'
        output = self.convMetNames(functionName)
        return output


    def convMetNames2(self,string):
        """Generalized version of the previous name conversions"""
        if string == 'SBML':
            output = self.convMetNames2SBML()
        else:
            raise Exception('Conversion string not recognized')
        return output


    def convRxnName2SBML(self):                       # I should add a convRxnName2Std
        """ Converts reaction name to SBML format"""       
        name,reac,trans = self.fullLine.split('\t')
        rxn = reaction(name)
        rxn.convName2SBML()
        newName = rxn.name
        newline = newName+"\t"+reac+"\t"+trans
        self.__init__(newline)
        return self.name


    def convRxnName2(self,string):
        """Generalized version of the previous name conversions"""
        if string == 'SBML':
            output = self.convRxnName2SBML()
        else:
            raise Exception('Conversion string not recognized')
        return output


    def conv2reversible(self):
        """Converts reaction to reversible"""
        newLine = self.fullLine
        newLine = newLine.replace('-->','<==>')
        self = self.__init__(newLine)        


    def conv2irreversible(self):
        """Converts reaction to irreversible"""
        newLine = self.fullLine
        newLine = newLine.replace('<==>','-->')
        self = self.__init__(newLine)        


    def getOriginDictionary(self,EMU):
        """
        Returns dictionary with names of reactants involved in the creation of EMU
        Dictionary entries are the carbons indices involved in the match in tuple form, e.g.:
            
            pyr: ( [1,2,3] , [4,5,6] )
            
        This means carbons 1, 2 and 3 in pyr correspond to carbons 4,5,6 in EMU metabolite.   
        Extra labeling patterns due to symmetric molecules are ignored because they are taken care of in getTransitionDict
        In the special case that the same metabolite maps to different parts of the EMU, for example for reaction:
        
            ACLS	pyr_c + pyr_c --> alac_S_c + co2_c	cde + fgh : fgdhe + c
            
        the dictionary includes a new entry with a pseudo name, for example (emu = alac_S_c_1_2_3_4_5 ):
                                
            pyr:       ( [2,3] , [3,5] ) 
            pyr__ps1:  ( [1,2,3] , [1,2,4] ) 
            
        """
        # Find name for metabolite corresponding to emu 
        metName   = EMU.met  # This is a string
        
        # Find all carbon mappings
        # Find product carbon string
        inds = EMU.getIndices()
        altTrans = atomTransition(self.altLine)            
        for prod in altTrans.products:    # use alternative transitions where there are no repeated metabolites
            if prod.name == metName:
                prodLabel = prod.label
               
        # Find reactants and indices    
        originDict = {}
        for react in altTrans.reactants:
            mapped, indMap = indexMap(inds,prodLabel,react.label)
            if mapped:
                originDict[react.name]=indMap
        
        return originDict


    def findEMUs(self,EMU):
        """
        Finds EMUs involved in the creation of EMU
        For example, for this carbon transition:
        
        ILETA	   akg + ile-L[c] <==> glu-L[c] + 3mop	ABCDE + abcdef : ABCDE + abcdef        
        
        the result is:
        
        trans.findEMUs(core.emu('3mop_1_2_3_4_5')) = ile-L[c]_1_2_3_4_5      
        
        """
        
        # Check existence of pseudo metabolites
        originDicts = []
        altTrans = atomTransition(self.altLine)            
        for prod in altTrans.products:
            if re.sub('(__ps\d+)','',prod.name) == EMU.met:
                emuName = EMU.name.replace(EMU.met,prod.name)
                EMUnew  = emu(emuName)                
                originDict=self.getOriginDictionary(EMUnew)
                originDicts.append(originDict) 
            
        # Output is a list of lists with emus for each pseudo metabolite
        output = []
        for originDict in originDicts:
            outList = []
            for name in originDict:
                cleanName = re.sub('(__ps\d+)','',name)      # Name is cleaned of pseudo name additions (see getOriginDictionary)
                emuName = cleanName+'_'+'_'.join(str(x) for x in originDict[name][1])
                emuOut = emu(emuName)
                outList.append(emuOut)
            output.append(outList)
            
        return output

    def findEMUtransition(self,EMU):
        """
        Finds EMU transition(s) involved in creation of EMU
        For example, for this carbon transition: 
        
        ILETA	   akg + ile-L[c] <==> glu-L[c] + 3mop	ABCDE + abcdef : ABCDE + abcdef        

        the result is:
        
        trans.findEMUtransition(core.emu('3mop_1_2_3_4_5')) = ['ILETA, ile-L[c]_1_2_3_4_5 --> 3mop_1_2_3_4_5']
        
        """
        # Find emus involved in the creation of EMU
        EMUsList=self.findEMUs(EMU)

        # Main algorithm
        output = []
        for EMUs in EMUsList:
            out = ''
            if EMUs:
                nameBit   = self.name.strip()+', '                               # create name of transition (e.g. ILETA,)
                sortedEMUs = sorted(EMUs, key = lambda emu: emu.name)            # sort EMUs by name for standarized output
                reactsBit  = ' + '.join(x.getSortedName() for x in sortedEMUs )  # bit with reactants
                        
                out = nameBit+reactsBit+' --> '+EMU.getSortedName()              # put it all together
                out = re.sub('(__ps\d+)','',out)                                 # eliminate all traces of pseudometabolites
                
            output.append(out)
        
        return output     


class atomTransitionList:
    "Class for a list of atomTransitions"

    def __init__(self,input_):
        """
        Input can be in the form of:
            1-) A list of atomTransitions
            
            2-) A atomTransitions file of the type:
        
        '                
        &MLIST s7p 0
        &MLIST mal-L 0

        &SOURCE glc-D[e]

        # Input Reactions
        EX_glc(e)	glc-D[e] <==> glcDEx	abcdef : abcdef
        GLCt2	glc-D[e] --> glc-D	abcdef : abcdef
        HEX1	glc-D --> g6p	abcdef : abcdef
        .....
        '

        Here &MLIST determines the metabolite whose labeling data (MDV) is being fit.
        The number indicates the number of the carbon left out in the measured EMU.
        For example: 
            A-) s7p 0      indicates that labeling for the emu s7p_1_2_3_4_5_6_7 is to be fit               
            B-) s7p -1 -2  indicates that labeling for the emu s7p_3_4_5_6_7 is to be fit  
            
        &SOURCE determines the feed metabolite.
        
        """
        
        if type(input_)==str:  # Assuming file Name 
            # Opening file
            fileName = input_
            transitionLines, destMets, sources, labelExcluded = self.readTransitionFiles(fileName)
            self.EMUDestMetabList  = destMets
            self.EMUSourceMetabs   = sources
            self.EMUExcludedMetabs = labelExcluded

            # Obtaining transitions
            transitions = []
            for line in transitionLines:
                transition = atomTransition(line)
                transitions.append(transition)
            self.transitions = transitions
            
        elif type(input_)==list:
            transitions = input_
            # Test they are really atomTransitions
            for trans in transitions:
                assert trans.__class__.__name__ == 'atomTransition'
            self.transitions = transitions
        else:
            raise Exception('Input type must be a list of atomTransitions or an atomTransitions file: '+str(input_))

        # Storing madeIn dictionary for future use
        self.madeIn = self.getMadeInDictionary(altLine=True)  

    def readTransitionFiles(self,fileName):
        """
        Parses carbon transitions files of the type detailed above in __init__ (case 2)
        
        & Indicates options (as opposed to transitions)
        
        # Indicates comments
        
        """
        
        options         = []
        transitionLines = []
    
        # Read input lines from file
        inFile     = open(fileName)
        inputLines = inFile.readlines() 
        inFile.close()
    
        # Separate transition lines from options input
        for line in inputLines:
            line = line.strip()
            if line:      # eliminate blanks
                if line[:1] not in '#&':
                    transitionLines.append(line.strip())
                elif line[:1] in '&':
                    options.append(line.strip('&').strip())
                # Lines starting with # are considered commments and ignored
        
        # Separate options into different outputs
        destMets      = []
        sources       = []  
        labelExcluded = []
        for line in options:
            if 'MLIST' in line.upper():   # TODO: eliminate this in favour of specifying actual emu: e.g. glu_c_1_2_3  
                parts = line.replace('MLIST','').split()
                name    = parts[0]
                numbers = [abs(int(x)) for x in parts[1:]]
    
                out     = [name]
                out.extend([str(x) for x in numbers])
    
                destMets.append(out)
                
            elif 'SOURCE' in line.upper():
                sources.append(line.replace('SOURCE','').strip())
            elif 'EXCLUDE' in line.upper():
                labelExcluded.append(line.replace('EXCLUDED','').strip())
            elif 'NUMBERSTART' in line.upper():
                pass   # Deprecated option. Left here only for backwards compatibility
            elif 'VERBOSE' in line.upper():
                pass   # Deprecated option. Left here only for backwards compatibility
            else:
                poss = ['MLIST','SOURCE','NUMBERSTART','VERBOSE','EXCLUDE']
                raise Exception('Option: '+str(line) + ' unknown. Possibilities are '+','.join(poss))
    
        return transitionLines, destMets, sources, labelExcluded


    def getReactionNetwork(self, modelName='no Name'):
        """
        Produces 13C reaction network out of atom transitions
        Only available if options data (SOURCES and MLIST) are available (typically obtained from a
        data file input instead of a list of transitions)
        """        

        # Test that options data are present
        errMsg = 'Destination and source metabolite info not present\n'
        Dir    =  dir(self)
        assert ('EMUDestMetabList' in Dir) and ('EMUSourceMetabs' in Dir) and ('EMUExcludedMetabs' in Dir), errMsg
        
        # Dictionary for Destination Metabolites
        DestMetDict = {}
        for metPack in self.EMUDestMetabList:
            metName  = metPack[0]
            destInfo = metPack[1:]
            met__ = met(metName)            
            if met__.name in DestMetDict.keys():
                DestMetDict[met__.name].append(destInfo)
            else:
                DestMetDict[met__.name]=[destInfo]   

        # Creating reactions
        maxVal = 100.00
        allReactions = []
        for transition in self.transitions:
            name       = transition.name
            reversible = transition.reversible
            if reversible:
                LB = -maxVal
                UB = maxVal
            else:
                LB = 0
                UB = maxVal
            flux_   = flux(('NA','NA'),(rangedNumber(LB,LB,UB),'NA'))    

            exchange = False   # This should be revisited

            # Metabolites
            reactants = transition.reactants
            products  = transition.products

            rxn = reaction(name, reversible=reversible, flux='None', fluxBounds=flux_, reactionLine=transition.fullLine, exchange=exchange, reactants=reactants, products=products)
            allReactions.append(rxn)

        reactionList_ = reactionList(allReactions)
        reactionList_.eliminateDupMets()  

        # Deriving metabolites and source, excluded and destination information
        metList = reactionList_.getMetList()
        for met_ in metList.mets:
            if met_.name in DestMetDict:                # Destination 
                met_.destination = True
                met_.carbonsOut  = DestMetDict[met_.name]
            if met_.name in self.EMUSourceMetabs:            # Source 
                met_.source = True
            if met_.name in self.EMUExcludedMetabs:          # Excluded 
                met_.excluded = True
                
        #  Storing carbon transitions type as model note
        notes = {}
        #notes['CARBON TRANSITIONS TYPE'] = 'SBML'  # I think this is no longer needed

       # Returning reaction network
        reactionNetwork = SBMLclasses.C13ReactionNetwork( (modelName, notes, metList, reactionList_) )
        return reactionNetwork
    
    
    def findEMUTransitions2Source(self,EMU,sources,cleanCache=False):
        """
        Finds EMUtransitions all the way to the sources as a list in the format:
        (contribution, emuTransition)
        Where contribution is the flux contribution (e.g. 0.5 if symmetric molecules are present).
        For example:
        (0.5, 'ACGS, glu_L_c_2_3 --> acglu_c_2_3' )
        """
        madeIn = self.madeIn   
        if cleanCache:
            self.cache = []

        # Main loop         
        EMUTransitions = []
        for transition in madeIn[EMU.met]: 
             # Unique index used to avoid processing the same transitions
            index = EMU.name+' : '+'_'.join(str(transition))
            if index not in self.cache:
                self.cache.append(index)                       # Add index to cache to avoid processing previously processed transitions 
                EMUtransIn = transition.findEMUtransition(EMU) # Add emu transitions for this transition line    
                if EMUtransIn:                                 # Add only if transition exists
                    # Eliminate duplicates and add contributions       
                    tmpEMUTrans = list(set(EMUtransIn))  
                    nEMUTrans = len(tmpEMUTrans)
                    newEMUTrans = [(1./nEMUTrans,EMUTrans) for EMUTrans in tmpEMUTrans]    
                    EMUTransitions.extend(newEMUTrans)
                        
                # Find origin emus and do the same for them
                EMUsNowAlts = transition.findEMUs(EMU)      # This takes into account alternative transitions arising from symmetric molecules ...etc
                for EMUsNow in EMUsNowAlts:
                    for EMUNow in EMUsNow:
                        if (EMUNow.met not in sources):  # check met is not a carbon source
                            newTrans = self.findEMUTransitions2Source(EMUNow,sources,cleanCache=False)
                            EMUTransitions.extend(newTrans)      

        return EMUTransitions
       
   

    def getTransitionDict(self, level=1, altLine=False):  
        """
        Obtains a dictionary of carbon transitions. 
        Level = 1 does not separate them into forward and backward versions, level = 2 does.
        If altLine = True, an alternate line notation is provided to deal with symmetric and repeated molecules molecules (see atomTransition class)
        """        
            
        transDict= {}
        for transition in copy.deepcopy(self.transitions):   # Making a copy of everything!! This probably slows things down 
            if 'EX_' not in transition.name:  # Eliminating exchange reactions. TODO: Do this more elegantly 
                if level==1:
                    transDict[transition.name] = atomTransition(transition.printLine(altLine = altLine))  
                elif level==2:
                    if transition.reversible:
                        origName = transition.name
                        transition.name = origName+'_f'
                        transDict[transition.name] = atomTransition(transition.printLine(altLine = altLine).replace('<==>','-->').replace(origName,transition.name)) 
                    
                        transition.name = origName+'_b'
                        transDict[transition.name] = atomTransition(transition.printReverse(altLine = altLine).replace('<==>','-->').replace(origName,transition.name)) 
                    else:
                        transDict[transition.name] = atomTransition(transition.printLine(altLine = altLine))                      
                else:
                    raise Exception('Incorrect level: '+str(level))
        
        return transDict


    def getMadeInDictionary(self, altLine=False):
        """
        Obtains madeIn Dictionary with transitions where metabolite key is produced, e.g.:
            madeIn[metName] = transition
        
        """
        madeIn = {}
        # Obtain dictionary of transitions
        transDict = self.getTransitionDict(level=2, altLine = altLine)
        
        # Add transitions for each product name
        for name in transDict:
            transition = transDict[name]

            for prod in transition.products:
                prodName = re.sub('(__ps\d+)','',prod.name)
                if prodName not in madeIn:
                    madeIn[prodName] = []   
                madeIn[prodName].append(transition)
                   
        # Eliminate repetitions
        for name in madeIn:
            madeIn[name] = list(set(madeIn[name]))            
            
        return madeIn
  
        
    def getCarbonDict(self):
        """
        Obtains carbon dictionary for metabolites as reflected in the transitions
        """
        transDict = self.getTransitionDict(level=2)

        carbonDict = {}
        for name in transDict:
            transition = transDict[name]
            mets = []
            mets.extend(transition.products)
            mets.extend(transition.reactants)
            for met in mets:
                if met.name in carbonDict:
                    # Test if carbon numbers are consistent                    
                    newN = met.ncarbons
                    oldN = carbonDict[met.name]
                    if oldN != newN:
                        line = 'Metabolite '+name+ 'has non-consistent carbon numbers: '+str(newN)+' vs '+str(oldN)  
                        raise Exception(line)
                else:
                    carbonDict[met.name] = met.ncarbons
        
        return carbonDict


##################################
# ORPHANS
##################################


# TODO: RangedNumber should probably support lo and hi being 'None', which is a truer representation
# of a RangedNumber instantiated from a float with no range information.
# This way, when lo and hi are 'None', printing the RangedNumber could render just the original float,
# with no artificially introduced "error" bracketing.
# Otherwise, we may be conveying a false confidence in anything we represent as a ranged number.
class rangedNumber:
    "Class for ranged numbers typically used as flux values: [low-best-high]"

    def __init__(self, lo, best, hi):
        assert ((is_float(lo)) and (is_float(best)) and (is_float(hi))), 'Inputs must be floats'
        self.lo   = lo
        self.best = best
        self.hi   = hi


    @classmethod
    def from_number(cls, value):
        """
        Construct a new rangedNumber based on a number supplied at an int or float.
        """
        if not isinstance(value, float):
            value = float(value)
        return cls(value, value, value)


    @classmethod
    def from_string(cls, value):
        """
        Construct a new rangedNumber based on a string supplied in the same format as "__str__"
        Format is [low:best:high] where low, best, and high are all integer or floating-point numbers.
        if the string does not match the format it, it will be treated as a string representation of a float or int.
        """
        if rangedNumber.looks_like_rangedNumber(value):
            parts = re.split("\s*:\s*", value)
            lo = float(parts[0].lstrip("[ "))
            best = float(parts[1])
            hi = float(parts[2].rstrip("] "))
            # The regular instantiator will do the rest of the type checking.
            return cls(lo, best, hi)
        else:
            value = float(value)
            return cls(value, value, value)


    @staticmethod
    def looks_like_rangedNumber(s):
        """
        Test whether a given object can be parsed into a rangedNumber.
        Expected format is a string "[low:best:high]" where low, best, and high are all integer or floating-point numbers.
        """
        if not isinstance(s, str):
            return False
        parts = re.split("\s*:\s*", s.strip())
        if len(parts) != 3:
            return False
        if not re.search('^\[', parts[0]):
            return False
        if not re.search('\]$', parts[2]):
            return False
        if not is_float(parts[0].lstrip("[ ")):
            return False
        if not is_float(parts[1]):
            return False
        if not is_float(parts[2].rstrip("] ")):
            return False
        return True


    def copy(self):
        return rangedNumber(self.lo, self.best, self.hi)


    def __str__(self):
        output = '['+str(self.lo)+' : '+str(self.best)+' : '+str(self.hi)+']'
        return output


    def __add__(self, other):
        "ranged number addition. lo and hi determined through standard error propagation"
        if isinstance(other, rangedNumber):
            D1lo = abs(self.lo - self.best)     # TODO: Why are we using abs() when these values only end up squared below?
            D2lo = abs(other.lo - other.best)         
            D1hi = abs(self.hi - self.best) 
            D2hi = abs(other.hi - other.best) 
            
            Dlo = math.sqrt(D1lo**2 + D2lo**2)
            Dhi = math.sqrt(D1hi**2 + D2hi**2)

            final = self.best + other.best
        else:
            Dlo = abs(self.lo - self.best) 
            Dhi = abs(self.hi - self.best) 

            final = self.best + float(other)
        return rangedNumber(final-Dlo, final, final+Dhi)


    def __sub__(self, other):
        "ranged number subtraction. lo and hi determined through standard error propagation"
        if isinstance(other, rangedNumber):
            D1lo = abs(self.lo - self.best)     # TODO: Why are we using abs() when these values only end up squared below?
            D2lo = abs(other.lo - other.best)         
            D1hi = abs(self.hi - self.best) 
            D2hi = abs(other.hi - other.best) 
            
            Dlo = math.sqrt(D1lo**2 + D2lo**2)
            Dhi = math.sqrt(D1hi**2 + D2hi**2)

            final = self.best - other.best
        else:
            Dlo = abs(self.lo - self.best) 
            Dhi = abs(self.hi - self.best) 

            final = self.best - float(other)
        return rangedNumber(final-Dlo, final, final+Dhi)


    # TODO: Test whether 'other' is a ranged number, and handle accordingly.
    # Handle the 'N/A' (None) case.
    # Raise an exception if other is neither float nor RangedNumber.
    def __mul__(self,other):
        "ranged number multiplication"
        if other > 0:
            result = rangedNumber(self.lo*other, self.best*other, self.hi*other)
        else:
            result = rangedNumber(self.hi*other, self.best*other, self.lo*other)
        return result


    def __rmul__(self,other):
        "ranged number reverse multiplication"
        result = self.__mul__(other)
        return result


    # TODO: Test whether 'other' is a ranged number, and handle accordingly.
    # Handle the 'N/A' (None) case.
    # Raise an exception if other is neither float nor RangedNumber.
    def __div__(self,other):
        "ranged number division"

        newlo   = self.lo   if isinstance(self.lo, str)   else self.lo/other         
        newbest = self.best if isinstance(self.best, str) else self.best/other         
        newhi   = self.hi   if isinstance(self.hi, str)   else self.hi/other         
        
        result = rangedNumber(newlo, newbest, newhi)
        return result        


    # TODO: Test whether 'other' is a float, and handle accordingly.  Handle the 'N/A' (None) case.
    def __eq__(self,other):
        "Compare two ranged numbers"
        A = self.lo   == other.lo
        B = self.best == other.best
        C = self.hi   == other.hi
    
        output = A and B and C
        return output


    # TODO: What's the case for making this a single function taking an argument, rather than three distinct functions?
    #  (getLo, getHi, getBest)  Three distinct functions would eliminate the ambiguity of requesting "all".
    def getComp(self,comp='all'):
        "Returns ranged number component (lo, hi, or best)"
        if comp == 'all':
            # Not sure what would be best here to return self or copy of self.
            return rangedNumber(self.lo, self.best, self.hi)
        else:
            return getattr(self,comp)
    


class StoichMatrix():
    "Class for stoichiometry matrices"
    
    def __init__(self,gamsParameter):

        self.gamsParameter = gamsParameter
        mets = set()
        rxns = set()
        for element in gamsParameter.elements:
            met = element[0]
            rxn = element[1]
            mets.add(met)
            rxns.add(rxn)
        self.mets = list(mets)
        self.rxns = list(rxns)
        

    def getSmatrix(self):
        # S matrix 
        mets = self.mets
        rxns = self.rxns
        metsset = set(mets)
        rxnsset = set(rxns)
        Elements = self.gamsParameter.elements
        Smat = numpy.zeros(shape=(len(metsset),len(rxnsset)))
        for element in Elements:
            # find index for met and rxn
            met = element[0]
            rxn = element[1]

            imet = self.mets.index(met)
            jrxn = self.rxns.index(rxn)

            Smat[imet][jrxn] = Elements[element]

        self.S = Smat    
        return Smat    


    def getExchangeMets(self):
        "Provides exchange metabolites based on stoichiometry info"
        mets = self.mets
        # All this should be done by naming exchange reactions as EX_something. 
        S = self.getSmatrix()
        ExchaMet = []
        for met in mets:
            imet = mets.index(met)
            inFlux  = S[imet]>0
            outFlux = S[imet]<0
            # If metabolite does not have reactions coming in AND reactions coming out
            if not (inFlux.any() and outFlux.any()):
                ExchaMet.append(met)
                
        return ExchaMet
        
    # def write
    # def read


# Flux classes
class flux:
    """Class for flux info
    e.g.: af=flux(for_back_tup=(3,4))
        """

    def __init__(self, for_back_tup='none', net_exc_tup='none', net_coeff_tup='none'):
        """
        for_back_tup = forward backwards tuple = (forward flux,backward flux)
        net_exc_tup  = net exchange tuple = (net flux, exchange flux)
        inputs can be floats, ranged numbers of strings ('NA' is the only expected one)
        """
        # TODO: Why aren't we converting all these into rangedNumbers internally,
        # upon instantiation?  getLineBest and getComp would become much simpler.
        # Also, why use defaults of the string 'none' when the Python type None is available?
        if  for_back_tup != 'none' and  net_exc_tup != 'none' :
            forward,backward = for_back_tup
            net,exchange     = net_exc_tup
            forward  = float(forward)  if is_float(forward)  else forward
            backward = float(backward) if is_float(backward) else backward
            net      = float(net)      if is_float(net)      else net
            exchange = float(exchange) if is_float(exchange) else exchange
            
            self.forward  = forward
            self.backward = backward
            self.net      = net
            self.exchange = exchange
            
        elif for_back_tup != 'none':
            forward,backward = for_back_tup
            forward  = float(forward)  if is_float(forward)  else forward
            backward = float(backward) if is_float(backward) else backward  
            
            self.forward  = forward
            self.backward = backward
            self.net      = forward - backward        
            self.exchange = min(forward,backward)
        
        elif net_exc_tup != 'none':
            net,exchange  = net_exc_tup
            net      = float(net)      if is_float(net)      else net
            exchange = float(exchange) if is_float(exchange) else exchange

            # get value of net for comparison           
            try:
                netVal = net.best                
            except AttributeError:
                netVal = net                
            
            self.net      = net
            self.exchange = exchange
            if netVal>=0:
                self.forward  = exchange + net
                self.backward = exchange
            else:
                self.forward  = exchange
                self.backward = exchange - net

        elif net_coeff_tup != 'none':
            net,coeff = net_coeff_tup
            net      = float(net)      if is_float(net)   else net
            coeff    = float(coeff)    if is_float(coeff) else coeff            
        
            exchange  = coeff/(1-coeff) 
            
            # get value of net for comparison           
            try:
                netVal = net.best                
            except AttributeError:
                netVal = net                 
                
            self.net      = net
            self.exchange = exchange
            if netVal>=0:
                self.forward  = net + exchange 
                self.backward = exchange
            else:
                self.forward  = exchange
                self.backward = -net + exchange    

        else:
            raise Exception ('Wrong input for flux')


    def __str__(self):
        line = "Forward: " + str(self.forward) + "\n" + "Backward: " + str(self.backward) + "\n" + "Net: " + str(self.net) + "\n" + "Exchange: " + str(self.exchange) + "\n"
        return line


    def __mul__(self,other):
        "flux multiplication"
        # Multiplying available attributes
        attribs    = ['forward','backward','net','exchange']
        attribDict = {}
        for name in attribs:
            if hasattr(self,name):
                oldAttrib = getattr(self,name)
                if isinstance(oldAttrib, str):     # if attribute is 'NA' leave as it is
                    newAttrib = oldAttrib
                else:
                    newAttrib = oldAttrib*other
                attribDict[name] = newAttrib

        # Creating result
        if len(attribDict.keys())==4:
            result = flux(for_back_tup=(attribDict['forward'],attribDict['backward']),net_exc_tup=(attribDict['net'],attribDict['exchange']))
        else:   
            if 'net' in attribDict and 'exchange' in attribDict:
                result = flux(net_exc_tup=(attribDict['net'],attribDict['exchange']))
            elif 'forward' in attribDict and 'backward' in attribDict:
                result = flux(for_back_tup=(attribDict['forward'],attribDict['backward']))
            
        return result
        

    def __rmul__(self,other):
        "flux reverse multiplication"
        result = self.__mul__(other)
        return result


    def getLineBest(self):
        forward  = self.forward.best  if hasattr(self.forward,'best')  else self.forward
        backward = self.backward.best if hasattr(self.backward,'best') else self.backward
        net      = self.net.best      if hasattr(self.net,'best')      else self.net
        exchange = self.exchange.best if hasattr(self.exchange,'best') else self.exchange
        
        # Convert to float
        forward  = float(forward)  if type(forward)==type(1)  else forward            
        backward = float(backward) if type(backward)==type(1) else backward            
        net      = float(net)      if type(net)==type(1)      else net            
        exchange = float(exchange) if type(exchange)==type(1) else exchange            

        
        line = str(forward)+','+str(backward)+','+str(net)+','+str(exchange)
        return line


    def getExchangeCoefficient(self):
        "Returns exchange coefficient"
        if (self.exchange != 'NA'):
            exc = self.exchange
            coeff = exc/(1+exc)
        
        return coeff


    def getComp(self,comp='all', rangeComp='all'): #,deepCopy=True):
        "Returns flux component (net,exchange,forward or backward) and range component (lo, best or hi)"
#        if not deepCopy and rangeComp!='all':
#            raise Exception("rangeComp must be 'all' when deepCopy is set to 'False': rangeCmp="+rangeComp+";deepCopy="+str(deepCopy))

        if comp == 'all':
            attributes = ['forward','backward','net','exchange']
            attribDict = {}
            for attrib in attributes:
                initial = getattr(self,attrib)
                if is_float(initial):
                    if rangeComp == 'all':
                        final = rangedNumber(initial,initial,initial)
                    else:
                        final = initial
                elif isinstance(initial, str):
                    final = initial
                elif isinstance(initial, rangedNumber):
                    final = getattr(self,attrib).getComp(rangeComp)
                else:
                    raise Exception('Unknown type for attribute '+attrib)
                attribDict[attrib] = final                        

            output = flux((attribDict['forward'],attribDict['backward']),(attribDict['net'],attribDict['exchange']))    
        else:
            value = getattr(self,comp)
            if isinstance(value, rangedNumber):
                output = value.getComp(rangeComp)
            elif is_float(value):
                if rangeComp == 'all':
                    output = rangedNumber(value,value,value)
                else:
                    output = value
            else:
                if rangeComp == 'all':
                    # If the requested specific component is not a float, but we are not looking for a particular range component,
                    # then we may be expecting the raw value whether or not it's a ranged number (a string 'N/A' for example)
                    output = value
                else:
                    raise Exception('Unsupported type for value: ' + str(value))
                
        return output


    def __div__(self,other):
        "flux division by scalar"
        forward  = self.forward  if isinstance(self.forward, str)  else self.forward/other
        backward = self.backward if isinstance(self.backward, str) else self.backward/other
        net      = self.net      if isinstance(self.net, str)      else self.net/other
        exchange = self.exchange if isinstance(self.exchange, str) else self.exchange/other
        
        newflux = flux((forward,backward),(net,exchange))
        return newflux        


def fluxBounds(LB,UB,reversible,exchange=False):
    "Function to obtain flux bounds from lower and upper bound."
    maxVal = 100
    # Reversible reaction        
    measured = False
    if reversible:
        if (LB == -maxVal and UB == maxVal):
            pass
        else:
            measured = True
        if LB>=0 and UB>=0:
            fluxOut = flux((rangedNumber(LB,0,UB),rangedNumber(0,0,0)),(rangedNumber(LB,LB,UB),'NA'))                
        elif LB<0 and UB>=0:
            fluxOut = flux((rangedNumber(0,0,UB),rangedNumber(0,0,abs(LB))),(rangedNumber(LB,LB,UB),'NA'))                
        elif LB<0  and UB<0:
            fluxOut = flux((rangedNumber(0,0,0),rangedNumber(abs(UB),0,abs(LB))),(rangedNumber(LB,LB,UB),'NA'))                                
        else:
            raise Exception("Unacceptable values for lower and upper bounds: "+str(LB)+','+str(UB))
    # Irreversible reaction
    else:             
        if  (LB == 0 and UB == maxVal):
            pass
        else:
            measured = True
        # Cap lower bound
        if not exchange:
            LB = max(LB,0)
            UB = max(UB,0)
        fluxOut = flux(('NA','NA'),(rangedNumber(LB,LB,UB),'NA'))    

    return measured,fluxOut


# Class for drawing flux maps
# TODO: Delete the heck out of this
class FluxMap:
    "class representing a flux map"

    def __init__(self,basefile,strokewidth_multiplier=3,max_strokewidth=5,min_strokewidth=0.2):
        import svgfig
        svg         = svgfig.load(basefile)
        # build path and text dicts used to reference fluxes in the svg
        rawPathList = []
        rawTextDict = {}  
        for index,item in svg:
            
            # Title info 
            try:
                attr = item.attr
                try:
                    id   = attr['id']
                    if 'title' in id:
                        titleLoc = (index,0,0)
                except KeyError:
                    pass
            except AttributeError:
                pass
            
            # The rest
            try:
                # ungrouped paths
                if item.t == "path" and len(index) == 1:
                    rawPathList.append((item.attr['id'],[index]))
                
                # grouped paths
                # if item type is group and the ID isn't a generic "gNNNN"
                if item.t == "g" and not item.attr['id'][1:].isnumeric():
                    # if every subitem in the group is a path
                    pathtest = []
                    for s in item.sub:
                        pathtest.append(s.t == "path")                  
                    if all(pathtest):
                        rawPathList.append((item.attr['id'],[(index[0],u) for u in range(len(item.sub))]))

                # get text entry names and numbers
                if item.t == "text":
                    # set up a dict lookup by name, store top-level index as the dict contents
                    # index,0,0 : the name
                    # index,1,0 : the rate number
                    name = svg[index,0,0].strip()
                    rate = (index[0],1,0)
                    stds = (index[0],2,0)
                    
                    if name in rawTextDict:
                        rawTextDict[name].append((rate,stds))
                    else:
                        rawTextDict[name]=[(rate,stds)]
                    # svgfig silently handles IndexError exception if svg[index,1,0] does not exist
            except:
                pass
        # clean misc paths and cofactors out of the path list
        cleanPathList = []
        badTerms = ["path","atpc","adpc","coac","co2c","nadc","nadhc","nadpc","nadphc"]
        for entry in rawPathList:
            flagBad = False
            for bad in badTerms:
                if bad in entry[0]:
                    flagBad = True
                    break
            if not flagBad:
                cleanPathList.append(entry)
        pathdict = dict(cleanPathList)
        # clean metabolite labels and pure numeric labels out of the text list
        cleanTextDict = {}
        badTerms = ["[c]","[e]"]
        for entry in rawTextDict:
            flagBad = False
            for bad in badTerms:
                if bad in entry:
                    flagBad = True
                    break
            #if not flagBad and entry[0].isnumeric() == False:
            if not flagBad and entry.isnumeric() == False:
                cleanTextDict[entry] = rawTextDict[entry]
        textdict = cleanTextDict
        
        #textdict = dict(cleanTextDict)
        # assign attributes
        self.basefile   = basefile
        self.basesvg    = svg
        self.svg        = svg
        self.pathdict   = pathdict
        self.textdict   = textdict
        self.strokewidth_multiplier     = strokewidth_multiplier
        self.max_strokewidth            = max_strokewidth
        self.min_strokewidth            = min_strokewidth
        self.titleLoc   = titleLoc


    def changestrokewidths(self,strokewidth_multiplier=3,max_strokewidth=5,min_strokewidth=0.2):
        "change strokewidth from initialization settings"
        self.strokewidth_multiplier     = strokewidth_multiplier
        self.max_strokewidth            = max_strokewidth
        self.min_strokewidth            = min_strokewidth       


    def resetsvg(self):
        "resets svg to basesvg"
        self.svg = self.basesvg


    def writesvg(self,outfile):
        "writes svg to outfile"
        self.svg.save(outfile)


    def _changearrowwidth(self,name,value):
        "private method, changes arrow widths"
        # Only use best value for arrow widths
        if value.__class__.__name__ == 'rangedNumber':
            value = value.best
        # If null value, make it zero
        if not isinstance(value, float):
            value = 0

        if value == 0:
            for q in self.pathdict[name]:
                self.svg[q].attr['style'] = re.sub('stroke-width:[\d.]+','stroke-width:1.0',self.svg[q].attr['style'])
                self.svg[q].attr['style'] = re.sub('stroke-dasharray:none','stroke-dasharray:0.625, 1.25',self.svg[q].attr['style'])
                self.svg[q].attr['style'] = re.sub('marker-end:url\(.*\)','marker-end:url(#TriangleOutS)',self.svg[q].attr['style'])
        else:
            for q in self.pathdict[name]:
                # Changing line width
                finalvalue  = min(self.strokewidth_multiplier*abs(value),self.max_strokewidth);
                finalvalue  = max(finalvalue,self.min_strokewidth);
                insert = 'stroke-width:{0:5.3f}'.format(finalvalue)
                self.svg[q].attr['style'] = re.sub('stroke-width:[\d.]+',insert,self.svg[q].attr['style'])
                self.svg[q].attr['style'] = re.sub('stroke-dasharray:[^;]','stroke-dasharray:none',self.svg[q].attr['style'])
                #Arrow point correction
                if 10*abs(value) >= 3:
                    self.svg[q].attr['style'] = re.sub('marker-end:url\(.*\)','marker-end:url(#TriangleOutS)',self.svg[q].attr['style'])
                elif 10*abs(value) >= 0.8 and 10*abs(value) < 3:
                    self.svg[q].attr['style'] = re.sub('marker-end:url\(.*\)','marker-end:url(#TriangleOutM)',self.svg[q].attr['style'])
                else:
                    self.svg[q].attr['style'] = re.sub('marker-end:url\(.*\)','marker-end:url(#TriangleOutL)',self.svg[q].attr['style'])


    def _changetextlabel(self,name,value):
        "private method, changes text labels"
        for group in self.textdict[name]:
            # Getting coordinates in svg tree for text and stds
            if group.__class__.__name__ == 'tuple' and group[0].__class__.__name__ == 'tuple':
                txtCoord,stdCoord = group
            else:
                txtCoord = group
                stdCoord = () 
            
            # Changing text
            if value.__class__.__name__ == 'rangedNumber':
                txtInsert = '{0:5.3f}'.format(value.best)
                stdInsert = '{0:5.2f}-{1:5.2f}'.format(value.lo,value.hi)
            else:
                if isinstance(value, float):
                    txtInsert = '{0:5.3f}'.format(value) 
                    stdInsert = 'NA-NA'
                else:
                    txtInsert = value 
                    stdInsert = value
            
            # Updating svg with new text
            self.svg[txtCoord] = '('+txtInsert+')'
            self.svg[stdCoord] = '('+stdInsert+')'


    def changetitle(self,title):
        "Changes title for file"
        self.svg[self.titleLoc] = title


    def changeflux(self,name,value):
        "changes single flux arrow and label" 
        # Deal with two possible input types for value
        # This should be made more compact
        if value.__class__.__name__ == 'rangedNumber':
            if value.best < 0:
                netname = name+'-r'
                backname = name
                value.best = -value.best
                value.lo   = -value.lo
                value.hi   = -value.hi
            else:
                netname = name
                backname = name+'-r'
        else:
            netname = name
            backname = name+'-r'
            if isinstance(value, float):
                if value < 0:
                    netname = name+'-r'
                    backname = name
                    value = -value          
            
        # Change back arrow and forward arrow    
        try:
            self._changearrowwidth(backname,0)
        except KeyError:
            pass
        try:
            self._changearrowwidth(netname,value)
            self._changetextlabel(name,value)
        except KeyError:
            pass


    def changeallfluxes(self,fluxdict):
        "changes all arrows and labels based on "
        # First change all present arrows to non existent (to flag non-included reactions)
        for name in self.textdict:
            self.changeflux(name,'---')
        
        # Then change flux values
        for name in fluxdict.keys():                    
            value = fluxdict[name]
            self.changeflux(name,value)


    def findorphans(self,fluxdict):
        "debug info on orphanfluxes (fluxdict entries without map paths) and orphanpaths (map paths without fluxdict entries)"
        pathset = set(self.pathdict.keys())
        fluxset = set(fluxdict.keys())
        self.orphanfluxes   = fluxset - pathset
        self.orphanpaths    = pathset - fluxset


##################################
# ALL TYPES OF LABELING DATA
##################################


# Labeling data classes
class labelingData:
    "General class for storing labeling data data"

#    def __init__(self,line = 'default',rawMDV='default',correctedMDV='default',fragment='default',lineSTD='default'):
    def __init__(self,lines = 'default',dataTup='default',minSTD=0):        
        if lines !='default':
            # Unpacking lines input = tuple of MS line and MS stds line
            if lines.__class__.__name__ == 'tuple':
                line,STDline = lines
            else:
                line    = lines
                STDline = ''
            # Eliminate header from lines
            line      = line.split(':')[-1]
            
            if STDline:
                STDline = STDline.split(':')[-1]   
            # Components from line
            self.fragment = self.getFragment(line)    # TODO: This should be changed to getfragmentName
            self.inFit = True   # This decides wether fragment info is included in the fit            
            self.abbrev   = self.getAbbrev(self.fragment)

            comps    = line.split('\t')
            
            # MDV (and STD if present) values
            values = '\t '.join(comps[2:])
            MDVSTDs = re.findall('([\.\d\-eE]+)\(([\.\d\-eE]+)\)',values)      # input can be in the form mdv(std): 0.234(0.030) or the form mdv: 0.234
            MDVs    = re.findall('([\.\d\-eE]+)',values)

            
            MDVlist = []
            STDlist = []
            if MDVSTDs:
                for tup in MDVSTDs:
                    MDV,STD = tup
                    #MDV = 0 if MDV=='-' else MDV
                    if not MDV=='-':
                        MDVlist.append(float(MDV))
                        STDlist.append(float(STD))
            else:
                if MDVs:
                    for MDV in MDVs:
                    #    MDV = 0 if MDV=='-' else MDV
                        if not MDV=='-':
                            MDVlist.append(float(MDV))
                else:
                    raise Exception('Line input cannot be parsed: '+line)
                    
                    
            # STD values
            if STDline:
                STDfragment = self.getAbbrev(STDline.split('\t')[0].strip())
                if STDfragment != self.fragment:
                    raise Exception('STD line fragment name does not correspond to MDV line fragment: '+STDfragment+' vs '+self.fragment)
                else:
                    STDs    = re.findall('([\.\d]+)','\t'.join(STDline.split('\t')[2:]))
                    STDlist = []
                    for STD in STDs:
                        STDlist.append(float(STD))
            else:
                if not STDlist:                    # Fill up the standard deviation with default result if nothing else is available
                    STDlist = list(0.03*numpy.ones(shape=(len(MDVlist))))
            # Capping minimum value of STDs
            STDlistMod = []
            for value in STDlist:
                value = max(value,minSTD)
                STDlistMod.append(value)
                    

            self.MDV = numpy.array(MDVlist)
            
            STDlist = STDlist[0:len(MDVlist)]
            self.std = numpy.array(STDlistMod)

        elif dataTup !='default':                    # This part of labeling data initialization should be updated
            fragment,MDV,STD = dataTup
            
            self.fragment = fragment
            self.MDV = MDV
            if STD:
                self.std = STD
            else:
                self.std = numpy.array(list(0.03*numpy.ones(shape=(len(self.MDV)))))
            self.abbrev = self.getAbbrev(fragment)
                    
        else:
            raise Exception('Incorrect input: must input lines or MDV info')
    
        self.line = self.getLine()


    def getMval(self,fragment):
        [aa,mVal] = fragment.split('M-')
        return mVal


    def getLine(self,maxVals=13):
        "Converts MDVs and STDs into a single string line"
        base     = '-\t'
        fragment = self.fragment
        MDV      = self.MDV
        try:
            std    = self.std
            stdStr = []
            for i in range(len(std)):
                stdStr.append('{0:2.3f}'.format(std[i]))
            for i in range(len(std),len(MDV)):
                stdStr.append('0')                
        except AttributeError:
            # No std provided
            for i in range(len(MDV)):
                stdStr.append('--')
        
        MDVlist = []
        
        for i in range(len(MDV)):
            MDVlist.append('{0:2.3f}'.format(MDV[i])+'('+stdStr[i]+')')
        mVal = self.getMval(fragment)
        name = self.getName()               # This should be done through the fragment class
        line = name+'\t'+'M-'+mVal+'\t'+'\t'.join(MDVlist)+'\t'+base*(maxVals-len(MDVlist))
    
        return line       
                
    
    def randomize(self):
        MDV    = self.MDV
        STD    = self.std
        newMDV = []
        for i in range(len(MDV)):
        #for val in MDV:
            val = MDV[i]
            std = STD[i]
            #std       = numpy.maximum(0.05*val,0.03)    
            #newMDV.append(val+(2*random.random()-1)*std)
            newVal = numpy.maximum(val+(2*random.random()-1)*std,0)
            newMDV.append(newVal)
        self.MDV = numpy.array(newMDV)
        
        # Update line        
        self.line = self.getLine()

        
    def normalize(self):
        total = sum(self.MDV)
        if total != 0:
            self.MDV   = self.MDV/total
         
        # Update line        
        self.line = self.getLine()
    


class LCMS(labelingData):
    "Class for storing LCMS data"
#    def getLine(self):
#        "Creates line associated with data"   # This can be improved from spaghetti code
#        base    = '-\t'
#        maxVals = 10
#        name = self.fragment
#        rawMDV = self.rawMDV
#        MDVlist = []
#        for i in range(len(rawMDV)):
#            MDVlist.append(str(rawMDV[i]))
#        line = name+'\t'+'M-0'+'\t'+'\t'.join(MDVlist)+'\t'+base*(maxVals-len(MDVlist))
#    
#        return line


    def getName(self):
        return self.abbrev


    def getMval(self,fragment):
        return '0'


    def getAbbrev(self,fragment,standard = False):
        "Creates abbreviation for fragment"   
        abbrev = fragment.strip()      # e.g. 3pg 
        
        if standard:     # Generate standarized alias
            abbrev, warning = getStdAlias(abbrev)  
            if not abbrev:
                print warning
        
        #abbrev = fragment.replace('M-0','',1)      # e.g. 3pg
        return abbrev    


    def getFragment(self,line):
        "Creates abbreviation for fragment"   
        comps  = line.split('\t')
        #fragment = comps[0].strip()   # This should probably be fragmentName   
        
        part1 = comps[0].strip()
        part2 = comps[1].strip().replace('M-0','',1).replace('M-','',1).strip()

        fragment = part1+part2
        
        return fragment


class CEMS(LCMS):
    "Class for storing CEMS data"
    def nothing(self):
        "I can't have an inherited class without adding something, it seems."
        pass
        


class GCMS(labelingData):
    "Class for storing GCMS data"

    def getAbbrev(self,fragment,standard = False):
        "Creates abbreviation for fragment"  
        #comps    = line.split('\t')
        #fragment = comps[0].strip()+comps[1]  
        abbrev = fragment.replace('M-','',1)      # e.g. Ala159 
        number = re.search('(\d+)',abbrev).group(1)
        abbrev = abbrev.replace(number,'',1)        
        
        if standard:     # Generate standarized alias
            abbrev, warning = getStdAlias(abbrev)  
            if not abbrev:
                print warning
                
        return abbrev+number

    def getName(self):
        name = re.sub('(\d+)','',self.abbrev)                # This should be done through the fragment class
        return name


#    def getLine(self):
#        "Creates line associated with data"   # This can be improved from spaghetti code
#        base    = '-\t'
#        maxVals = 10
#        [aa,mVal] = self.fragment.split('M-')
#        rawMDV = self.rawMDV
#        MDVlist = []
#        for i in range(len(rawMDV)):
#            MDVlist.append(str(rawMDV[i]))
#        line = aa+'\t'+'M-'+mVal+'\t'+'\t'.join(MDVlist)+'\t'+base*(maxVals-len(MDVlist))
#    
#        return line


    def getFragment(self,line):
        "Creates abbreviation for fragment"   
        comps  = line.split('\t')
        fragment = comps[0].strip()+comps[1]   # This should probably be fragmentName       
        return fragment


    def getMval(self,fragment):
        [aa,mVal] = fragment.split('M-')
        return mVal


    def correctRawMDV(self,unlabeledfrac=0):
        # NOT TESTED YET!!!!! DO NOT USE!!
        rawMDV   = self.rawMDV
        fragment = self.fragment
        # Obtain GAMS file information
        try: 
                dirGAMSFile =  os.environ['QUANTMODELPATH']+'/' 
        except KeyError:
            raise Exception('QUANTMODELPATH environment variable not set')
        GAMSfileName     = "GAMS_EMU_MFA_FLUX_FBA.gms"
        gamsFile         = dirGAMSFile + GAMSfileName
            
        # Include files
        #     gamma matrix    
        abbrev = fragment.abbrev
        twelveset = ['0','1','2','3','4','5','6','7','8','9','10','11','12']
        gamma = gammamat(len(twelveset),fragment.comp)
        Elements = {}
        for nind in range(len(twelveset)):
            for mind in range(len(twelveset)):
                Elements[tuple([abbrev,str(nind),str(mind)])] = gamma[nind,mind]
        gammapar = GAMSclasses.GAMSParameter('gamma',Elements) 
        gammafilename = 'gamma_mat.txt'
        gammapar.write(gammafilename)
        #      GC-MS raw
        Elements = {}
        for m in rawMDV:
            Elements[tuple([str(m)])] = rawMDV[m]    
        GCMSpar = GAMSclasses.GAMSParameter('GCMS',Elements)
        GCMSfilename = 'GCMSraw.txt'
        GCMSpar.write(GCMSfilename)

        inputFiles = [gammafilename,GCMSfilename]
            
        #     output functions
        outputFuncs = {'GCMScorrected':(GAMSclasses.parOut,['GCMScorrected.txt'])}
            
        # Problem declaration
        GAMSprob       = GAMSclasses.GAMSproblem('GCMS_correction',gamsFile,inputFiles,outputFuncs)
            
        # Write files
        GAMSprob.writeAll()
            
        # Run problem
        GAMSprob.run()

        # Check if it is done
        GAMSprob.waitTilDone(pauseTime=0.01)
        
        # Collect data
        GAMSprob.collect()
        
        # Output
        correctedMDV = GAMSprob.Results['GCMScorrected']
            
        # Erase temp files
        GAMSprob.erase()
        for file in inputFiles:
            os.remove(file)

        return correctedMDV


    def uncorrectCorrectedMDV(self,unlabeledfrac=0):   # ok, this needs a better name and needs to be tested!!!!!
        correctedMDV = self.correctedMDV
        fragment     = self.fragment
        fr           = unlabeledfrac
        unlabeledAA = numpy.zeros(len(correctedMDV))
        unlabeledAA[0] = 1
        # Adding unlabeled fraction according to Dauner et al: Biotechnol. Bioeng. 76, 144 (2001)
        correctedMDV = fr*unlabeledAA + (1-fr)*correctedMDV 
        # Get gamma matrix
        twelveset = ['0','1','2','3','4','5','6','7','8','9','10','11','12']
        gamma = gammamat(len(twelveset),fragment.comp)
        rawMDV = gamma*numpy.transpose(correctedMDV)
           
        return rawMDV


# Classes for fragments (GCMS,LCMS....)     

class fragment():
    """ A base class for all fragments"""

    def __init__(self,emu,name,abbrev,ncarbons,composition):
        """
        emu: emu name (e.g. alaL_2_3)
        name: fragment name (e.g. Alanine,159)
        abbrev: fragment abbreviation (e.g. Ala159)
        ncarbons: number of carbons (e.g. 2) 
        composition: fragment composition minus carbon backbone (e.g. C6H20NSi)
        """    
        
        self.emu      = emu
        self.name     = name
        self.abbrev   = abbrev
        self.ncarbons = ncarbons
        self.comp     = composition

    
    def __str__(self):
        string = self.name
        if hasattr(self,'MDV'):
            string = string + ': ' +str(self.MDV)
        if hasattr(self,'std'):
            string = string + ': ' +str(self.std)
        return string


class GCMSfragment(fragment):
    """ A class for GCMS fragments"""

    def __init__(self,emu,name,abbrev,ncarbons,composition,antonApproved,derWeight,derAtoms):
        """
        emu: emu name (e.g. alaL_2_3)
        name: fragment name (e.g. Alanine,159)
        abbrev: fragment abbreviation (e.g. Ala159)
        ncarbons: number of carbons (e.g. 2) 
        composition: fragment composition minus carbon backbone (e.g. C6H20NSi)
        antonApproved: approved by antoniewicz
        derWeight: weight of derivatized fragment
        derAtoms: composition of derivatized fragment
        """    
        
        fragment.__init__(self,emu,name,abbrev,ncarbons,composition)
        
        self.antonAp  = antonApproved
        self.derWeigth= derWeight
        self.derAtoms = derAtoms


class LCMSfragment(fragment):
    """ A class for LCMS fragments"""
    
    def nothing(self):
        "I can't have an inherited class without adding something, it seems."
        pass
    

class CEMSfragment(fragment):
    """ A class for CEMS fragments"""
    
    def nothing(self):
        "I can't have an inherited class without adding something, it seems."
        pass

######################################################
## AUXILIARY FUNCTIONS
######################################################


def convert2PS(metNames):
    """
    Converts a list of metabolite names to a list of nonrepeated names with pseudo metabolites, e.g.:
    
    ['accoa','accoa','fum']  --> ['accoa','accoa__ps1','fum']
    
    """
    pseudoEnd ='__ps'
    metNamesPS=[]
    metTimes = {}
    for met in metNames:
        if metNames.count(met)>1:
            if met not in metTimes:
                metTimes[met] =  0
            else:
                metTimes[met] += 1
            post   = '' if metTimes[met] == 0 else pseudoEnd+str(metTimes[met])
            newMet = met+post
        else:
            newMet = met
            
        metNamesPS.append(newMet)
    
    return metNamesPS
    
    
    
def makeListOfMets(metNames,metLabel,mType='reactants'):
    """
    Function that takes a list of names (e.g.: ['fum', 'fum', 'ac']) and labels (e.g.: ['abcd', 'ABCD', '(ef;fe)'])
    and converts them into an instance of the reactant (or product, depending on mType) class
    """
    
    # Clean input
    metNames = [name.strip() for name in metNames]
    metLabel = [name.strip() for name in metLabel]
    
    # Main algorithm
    metabolites = []    # final output
    doneMets    = []    # metabolites taken care of
    for name in metNames:
        # Obtain name, stoichiometry and labeling patterns
        act = True
        if metNames.count(name)>1: 
            if name not in doneMets:
                # Find indices
                indices = [i for i, x in enumerate(metNames) if x == name]
                # Find associated labeling
                labels = [metLabel[i] for i in indices] # TODO: take care of symmetric molecules
                # Check that there are no symmetric molecules
                # TODO: extend this to take care of symmetric molecules in duplicated metabolites
                for label in labels:
                    if ('(' in label) or (';' in label) or (')' in label):
                        outStr = ' + '.join(metNames)+' --> '+' + '.join(metLabel)
                        raise Exception('Duplicated metabolites cannot be symmetric: '+str(outStr))
                # Add to list of done metabolites to avoid repetitions and get stochiometry from repetition number
                doneMets.append(name)
                stoichiometry = metNames.count(name)  
            else:
                act = False       # act on each repeated metabolite only once
        else:
            # Get labeling and test for symmetric molecules
            label = metLabel[metNames.index(name)].strip()
            labels = symsplit(label) if label[0]=='(' else [label]
            
            stoichiometry =1 

        # Introduce name, stoichiometry and labeling patterns in reactant or product structure
        if act:   # act true only for first instance of repetition
            metab    = met(name,ncarbons = len(labels[0]))
            if  mType == 'reactants':
                metabOut    = reactant(metab,stoichiometry,label = labels[0],extraLabel = labels[1:])  
            elif mType == 'products':
                metabOut    = product(metab,stoichiometry,label = labels[0],extraLabel = labels[1:])   
            else:
                raise Exception('Type must be either "reactants" or "products" :' +str(mType))
        
            metabolites.append(metabOut)
        
    return metabolites


def getCarbonDict(reactionList):
    """
        Provides carbon dictionary out of the formula dictionary kept in the base directory
    """
    qmodeldir         = os.environ['QUANTMODELPATH']
    db = shelve.open(qmodeldir+'/formulaDict.db')

    formulaDict = db['formulaDict']

    carbonDict={}
    reacDict = reactionList.getReactionDictionary()
    mets = []
    for name in reacDict:
        reaction = reacDict[name]
        if reaction.exchange:
            flux = reaction.flux
            name = reaction.reactants[0].name
            if flux != 0:
                mets.append(name)

    for name in mets:
        abbr = name
        reg = []
        if abbr in formulaDict:
            reg = re.search('C(\d*)[A-Z]',formulaDict[abbr])
        if reg:
            if reg.group(1):
                final =  int(reg.group(1))
            else:
                final = 1
        else:
            final = 0
        carbonDict[abbr] = final

    return carbonDict


def is_float(s):
    """
    Determines if a string is a float.

    For example:
    is_float('3.3')    = True
    is_float('potato') = False
    
    """
    try:
        float(s)
        return True
    except ValueError:
        return False
    except AttributeError:
        return False


def symsplit(item):
    """
    Splits symmetric molecule atom mapping expression into its component parts.
    Returns a list of atom mappings in the symmetric molecule.

    For example:

    symsplit('(abc;cba)') = ['abc','cba']
    """

    # Removing white space
    tmp=item.replace(' ','')
    # checking format      
    if (item[0] != '(') or (item[-1] != ')'):
        print "error in", item,"!\n"
    else:
        tmp=tmp[1:-1].split(';')
        # checking sizes to make sure they are all the same
        sizet=len(tmp[0])
        for t in tmp[1:]:
            if len(t) != sizet:
                print "Sizes of the symmetric molecules are not the same!\n"
                print tmp
    return tmp


def getStdAlias(name):
    """
    Generates standard alias for a metabolite name, as from fragdictbasic    
    
    For example:
    
    getStdAlias('Asp-L') = ('Asp,'')
    """
        
    aliases        = genAliases(name)
    fragDictBasic_ = DB.fragDictBasic()
    presenceVector = [i in fragDictBasic_ for i in aliases]  # Vector with presence or absence for each alias
    if sum(presenceVector)>0:                                # checks if any of the aliases is in fragDictBasic keys
        newName = aliases[presenceVector.index(True)]        # Abbreviation name present in fragDictBasic
        warning = ''
    else:
        newName = ''
        warning = 'Warning: fragment '+str(name)+' not found in fragDictBasic:\n'+str(fragDictBasic_.keys())

    return newName, warning
    

# Function which generates aliases to metabolite names
def genAliases(name):
    """ 
    Generates aliases for metabolite names, e.g.:
        
        val --> set(['Val-L', 'Val', 'val', 'val-L'])
    
    """
    name = name.replace('-L','').replace('-l','')
    output = []
    output.append(name)
    output.append(name.lower())
    output.append(name.lower()+'-L')
    output.append(name.lower()+'_L')
    output.append(name.capitalize())
    output.append(name.capitalize()+'-L')
    output.append(name.capitalize()+'_L')
    
    return output
    

def indexMap(inds,prodLabel,reactLabel):
    """
    Transforms a labeling mapping of type:
    
    abc --> cba
    
    to an indexed labeling of the type
    
    [1,2,3]  --> [3,2,1]
    
    Inputs:

    -) inds: numerical indices, e.g.: [1,2,3]
    -) prodLabel: product labeling, e.g. : cba
    -) reactLabel: reactant labeling, e.g.: abc
    
    """

    carbonsAll = prodLabel  
    carbons = ''.join(carbonsAll[i-1] for i in inds)        

    if not carbons:
        raise Exception('Indices: '+str(inds)+' not in product label: '+prodLabel)

    indP = []
    indR = []
    for carb in carbons:
        index = reactLabel.find(carb)+1
        if index > 0:
            indP.append(carb)
            indR.append(index)   

    success = True if indR else False

    return success,(indP,indR)


def gammamat(distleng,string): # TODO: find a better place for this (class method?)
    """
    Function to create gamma matrix for the atoms found in the input string as per Wahl et al Biotechnol Bioeng 85: 259-268 (2004)
        -) distleng is the length of the distribution the matrix has to be multiplied by.
        Example: gammarray(10,'C3H2O')
    """
    # Natural isotope abundances
    abundDict = {
        'C' :numpy.array([[12,0.98918],[13,0.01082]]),
        'O' :numpy.array([[16,0.99756],[17,0.00038],[18,0.00206]]),
        'H' :numpy.array([[1,0.999844],[2,0.000156]]),
        'N' :numpy.array([[14,0.99634],[15,0.00366]]),
        'Si':numpy.array([[28,0.9222],[29,0.0469],[30,0.0309]]), 
        'S' :numpy.array([[32,0.95039],[33,0.00749],[34,0.04197],[36,0.00015]]), 
        'P' :numpy.array([[31,1]]) 
        }

    # Getting atom species and number
    atoms    = getatoms(string)

    # Initialization
    gammatot = numpy.eye(distleng)

    # Main loop
    for atom in atoms:
        symbol, number = atom
        if symbol in abundDict:
            for j in range(number):
                # Make gamma matrix
                distribution = abundDict[symbol][:,1]
                gamma = numpy.zeros((distleng+len(distribution)-1,distleng))
                for j in range(distleng):
                    gamma[j:j+len(distribution),j] = distribution.transpose()
                # Add to total gamma
                gammatot = numpy.matrix(gamma)*gammatot
                distleng = gamma.shape[0]
        else:
            raise Exception ('Atom '+symbol+' not in table, please add')

    return gammatot


def getatoms(string):
    """
    Extracts symbols and number from a string representing elemental composition
    
    For example:
        getatoms('H6NO2Si') = [('H', 6), ('N', 1), ('O', 2), ('Si', 1)]
    
    """
    comps = re.findall('[A-Z][a-z]*\d*',string)
    atoms = []
    for comp in comps:
        symbol = re.match('([a-zA-Z]+)',comp).group(1)
        numberst = comp.lstrip(symbol)
        if numberst == '':
            number = 1
        else:
            number = int(numberst)
        AtTuple= symbol,number 
        atoms.append(AtTuple)
    return atoms    


def get_mdv_dict(reactant): # TODO: this can probably be eliminated
    """
    Obtain mass distribution vector dictionary from reactant
    
    For example:
    """
    emuSt = emu(reactant)
    numberofcarbons= emuSt.ncarbons
    #numberofcarbons=float(reactant.count('_'))
    count = 0
    mdv_dict={}
    while count <= numberofcarbons:
        mdv_dict[reactant+"key"+str(count)] = count
        count=count+1
    
    return mdv_dict
        


## Small function to eliminate file  (e.g. dummy_output)
## TODO: Core shouldn't even have this as a general capability.
## It's called once in all of core ... might as well remove it.
#def remove_file(filename):
#    files = os.listdir('.')
#    if filename in files:
#        os.remove(filename)


def getCarbonDict(reactionList):  # TODO: move to DB?
    """
        Provides carbon dictionary out of the formula dictionary kept in the base directory
    """
    qmodeldir         = os.environ['QUANTMODELPATH']
    db = shelve.open(qmodeldir+'/formulaDict.db')

    formulaDict = db['formulaDict']

    carbonDict={}
    reacDict = reactionList.getReactionDictionary()
    mets = []
    for name in reacDict:
        reaction = reacDict[name]
        if reaction.exchange:
            flux = reaction.flux
            name = reaction.reactants[0].name
            if flux != 0:
                mets.append(name)

    for name in mets:
        abbr = name
        reg = []
        if abbr in formulaDict:
            reg = re.search('C(\d*)[A-Z]',formulaDict[abbr])
        if reg:
            if reg.group(1):
                final =  int(reg.group(1))
            else:
                final = 1
        else:
            final = 0
        carbonDict[abbr] = final

    return carbonDict


############### Tests ##################
if __name__ == "__main__":
    
    metone = met('ala-L[c]',3)
    mettwo = met('ala-L[c]',3)

#    print "mets:"
#    print metone.name
#    print metone.convNameStd2SBML()
#    print metone.convNameSBML2Comp()
#    print metone.convNameComp2Std()
#    
#    print "emus:"
#    emuone = emu('valL_2_3_4_5')
#    print emuone.name
#    print emuone.convNameComp2Std()
#    print emuone.convNameStd2SBML()
#    print emuone.convNameSBML2Comp()
#    print emuone.ncarbons
#    
#    emutwo = emu('3psme_10')
#    print emutwo.name
#    print emutwo.getMetName()
#    
#    emuthree = emu('val_L_2_3_4_5')
#    print emuthree.name
#    print emuthree.ncarbons
#
#    emufour = emu('thr_L_c_1_2_3_4')
#    print emufour.name
#    print emufour.ncarbons
#    
#    emufive = emu('acald_c_1_2gly_c_1_2')
#    print emufive.name
#    print emufive.ncarbons
#    
#    emusix = emu('acald_c_1_2gly_c_2')
#    print emusix.name
#    print emusix.ncarbons
