# Supplementary material for: Flux-Enabled Exploration of the Role of Sip1 in Galactose Yeast Metabolism
Source: Front Bioeng Biotechnol. 2017 May 24;5:31. doi: 10.3389/fbioe.2017.00031 (PMC5443151; doi:10.3389/fbioe.2017.00031)
Supplement: Additional file 2 — Jupyter notebook QMM library 2S-13C MFA calculation code and input files. Zip file containing a Jupyter notebook file (two_scale_sip1_calculations.ipynb) used to run all flux calculations, another Jupyter notebook (extracellular_flux_calculation_example.ipynb) demonstrating the an example extracellular flux calculation, the QMM library code necessary to infer flux profiles via 2S-13C MFA, text file inputs for the glucose feed labeling, extracellular fluxes, measured intracellular metabolite MDVs, the standard deviations corresponding to these measured MDVS, genome-scale model, and the core reaction network files corresponding to strain/condition pairs U, S, UG, and SG. [file Data_Sheet_2.ZIP › additional_file_2/FLUXS.txt]

biomass_SC5_notrace:	0.363627612042 [==] 0.380694412572
GLCt1:	33.1361334975 [==] 40.0694417948
EX_glc(e):	-40.0694417948 [==] -33.1361334975
EX_ac(e):	0.50909645196 [==] 0.737082730259
EX_etoh(e):	2.34687413112 [==] 9.39100760691
EX_for(e):	0 [==] 0
EX_glyc(e):	1.09357931528 [==] 1.5117756178
EX_succ(e):	0.0 [==] 0.0
EX_lac_L(e):	0.0 [==] 0.0
EX_fum(e):	0.0 [==] 0.0
EX_mal_L_e_:	0.0 [==] 0.0
ACt2r:	0.0 [==] 0.0
