# Supplementary material for: Flux-Enabled Exploration of the Role of Sip1 in Galactose Yeast Metabolism
Source: Front Bioeng Biotechnol. 2017 May 24;5:31. doi: 10.3389/fbioe.2017.00031 (PMC5443151; doi:10.3389/fbioe.2017.00031)
Supplement: Additional file 2 — Jupyter notebook QMM library 2S-13C MFA calculation code and input files. Zip file containing a Jupyter notebook file (two_scale_sip1_calculations.ipynb) used to run all flux calculations, another Jupyter notebook (extracellular_flux_calculation_example.ipynb) demonstrating the an example extracellular flux calculation, the QMM library code necessary to infer flux profiles via 2S-13C MFA, text file inputs for the glucose feed labeling, extracellular fluxes, measured intracellular metabolite MDVs, the standard deviations corresponding to these measured MDVS, genome-scale model, and the core reaction network files corresponding to strain/condition pairs U, S, UG, and SG. [file Data_Sheet_2.ZIP › additional_file_2/FLUXU.txt]

biomass_SC5_notrace:	0.367079447889 [==] 0.381965106764
GLCt1:	51.2120534237 [==] 80.1984842862
EX_glc(e):	-80.1984842862 [==] -51.2120534237
EX_ac(e):	0.649171302952 [==] 0.807467832378
EX_etoh(e):	18.7761711824 [==] 22.4556297273
EX_for(e):	-0.042937921881 [==] 0.0115051814927
EX_glyc(e):	1.39040825811 [==] 1.58632290283
EX_succ(e):	0.0 [==] 0.0
EX_lac_L(e):	0.0 [==] 0.0
EX_fum(e):	0.0 [==] 0.0
EX_mal_L_e_:	0.0 [==] 0.0
ACt2r:	0.0 [==] 0.0
