# Supplementary material for: Flux-Enabled Exploration of the Role of Sip1 in Galactose Yeast Metabolism
Source: Front Bioeng Biotechnol. 2017 May 24;5:31. doi: 10.3389/fbioe.2017.00031 (PMC5443151; doi:10.3389/fbioe.2017.00031)
Supplement: Additional file 2 — Jupyter notebook QMM library 2S-13C MFA calculation code and input files. Zip file containing a Jupyter notebook file (two_scale_sip1_calculations.ipynb) used to run all flux calculations, another Jupyter notebook (extracellular_flux_calculation_example.ipynb) demonstrating the an example extracellular flux calculation, the QMM library code necessary to infer flux profiles via 2S-13C MFA, text file inputs for the glucose feed labeling, extracellular fluxes, measured intracellular metabolite MDVs, the standard deviations corresponding to these measured MDVS, genome-scale model, and the core reaction network files corresponding to strain/condition pairs U, S, UG, and SG. [file Data_Sheet_2.ZIP › additional_file_2/FLUXUG.txt]

biomass_SC5_notrace:	0.402792563128 [==] 0.410212688194
GLCt1:	27.6154754755 [==] 37.0543011576
EX_glc(e):	-37.0543011576 [==] -27.6154754755
EX_ac(e):	1.02930219015 [==] 1.21244774938
EX_etoh(e):	13.6629629926 [==] 18.260001309
EX_for(e):	0.0 [==] 0.0
EX_glyc(e):	1.38970011823 [==] 2.03596203336
EX_succ(e):	0.0 [==] 0.0
EX_lac_L(e):	0.0 [==] 0.0
EX_fum(e):	0.0 [==] 0.0
EX_mal_L_e_:	0.0 [==] 0.0
ACt2r:	0.0 [==] 0.0
