# Supplementary material for: Flux-Enabled Exploration of the Role of Sip1 in Galactose Yeast Metabolism
Source: Front Bioeng Biotechnol. 2017 May 24;5:31. doi: 10.3389/fbioe.2017.00031 (PMC5443151; doi:10.3389/fbioe.2017.00031)
Supplement: Additional file 2 — Jupyter notebook QMM library 2S-13C MFA calculation code and input files. Zip file containing a Jupyter notebook file (two_scale_sip1_calculations.ipynb) used to run all flux calculations, another Jupyter notebook (extracellular_flux_calculation_example.ipynb) demonstrating the an example extracellular flux calculation, the QMM library code necessary to infer flux profiles via 2S-13C MFA, text file inputs for the glucose feed labeling, extracellular fluxes, measured intracellular metabolite MDVs, the standard deviations corresponding to these measured MDVS, genome-scale model, and the core reaction network files corresponding to strain/condition pairs U, S, UG, and SG. [file Data_Sheet_2.ZIP › additional_file_2/GAMS_EMU_MFA_FLUXvar.gms]

$offempty

$offlisting
$offsymlist
$offuellist
$offinclude
$offsymxref
$offuelxref
$onempty

option profile=1;
OPTION decimals = 8
       sysout = off
       solprint = on
       reslim = 4000
       iterlim = 10000000
       domlim = 10
       limcol = 1000
       limrow = 1000
       optca = 0.0
       optcr = 0.0
       work = 10000000
       nlp = conopt 
       mip = cplex
       solprint = on;

***********FBA SETS&PARS***************

sets
	i     set of all metabolites
$include "mets.txt"
        exchangemet(i) set of exchange metabolites
$include "ExchaMets.txt"
        excludedmet(i)  excluded metabolites
$include "ExcMets.txt"
        sourcemet(i)  excluded metabolites
$include "SourceMets.txt"	
        j     set of all reactions
$include "rxns.txt"
        jmeas(j) set of measured reactions
$include "jmeas.txt"
        jsugg(j) set of suggested reactions
$include "jsugg.txt"
;


parameters
	S(i,j)        Stoichiometry matrix
	vUPPER(jmeas) upper boundary for fluxes / /
	vLOWER(jmeas) lower boundary for fluxes / /
	vSUGG(jsugg)  suggested fluxes / /
	Vini(j)       Initialization fluxes
	maxflow13CU    maximum flux value for 13C problem (upper value)	
;


$include "StoichNetwork.txt"
$include "vUPPER.txt";
$include "vLOWER.txt";
$include "vSUGG.txt"

***********EMU SETS&PARS***************

sets
	e   set of all emus	
$include "all_emu.txt"
	dummy(e) dummy emus for condensation reacs
$include "dummy_emus.txt"
        frag   fragment names for GCMS data (e.g. Ala159)
$include "fragmentsMS.txt"
        fragFit(frag) fragment names used for the fit
$include "fitFrags.txt"
	m values of m for emu MDVs
$include "mset.txt"
	n values of n for GCMS MDVs
$include "nset.txt"
;

alias(i,ii);
alias(e,ee);
alias(m,mm);
alias(n,nn);

parameters
	ncarbons(e)        number of carbons for each emu
	ncarbonsf(frag)    number of carbons for each fragment
	labelexp           Table with GCMS data
	labelstd           Table with GCMS error
	labelnorm          Table with GCMS normalization
        aacorr             Correspondance of aminoacids and emus
	gamma              gamma matrix for derivatization effects   
	EMM                EMU mapping matrix
	metemu(i,e)        1 if e is an emu of i and zero otherwise 
;
$include "emu_carbon_numbers.txt";
$include "frag_carbon_numbers.txt";
$include "GCMSout.txt";
$include "GCMSerr.txt";
$include "GCMSnorm.txt";
$include "aacorr.txt";
$include "gamma_mat.txt";
$include "emm_simplified.txt";
$include "met_emu.txt";

***********HYBRID SETS&PARS***************

sets
	jFBA    set all reactions for large FBA problem (in this case level 1 description of fluxes)
$include "linkedreacs.txt"
;

parameters
	reacmap(jFBA,j)  reaction map between EMU level and FBA level
;

$include "reacmap.txt"


***************EXTRA SETS&PARAMETERS******************

sets
	fluxFocus(jFBA)  flux focused on
$include "fluxFocus.txt"
        bounds bounds for labeling focused on /'min','max'/
;

Scalar labelCompNormMin;
$include "labelCompNormMin.txt"


* New rewrite
Parameters
	randparam(j)
	fluxBounds(bounds)
	Vmax(j)    FBA flux values for maximum of fluxfocus
	Vmin(j)    FBA flux values for minimum of fluxfocus
	OFEMUMax         EMU objective function for max fluxfocus
	OFEMUMin         EMU objective function for max fluxfocus
	labelcompMax(frag,n)       Simulated GCMS data for maximum fluxfocus
	labelcompMin(frag,n)       Simulated GCMS data for mininum fluxfocus
;

Scalar randseed;
$include "randseed.txt"
execseed = randseed;


loop(j,
	randparam(j)= uniform(0,1)
);

***********VARIABLES***************
* INIT
Free Variables 
	OFFINIT                     Initialization objective function
;

Positive Variables
	V(j)                       FBA fluxes
;

* EMU

Free Variables
	OFEMU                      EMU objective function
	OFvar                      Flux objective function
	bal1
	bal2
;

Positive Variables
	f(e,m)                     EMU MDVs
	labelcomp(frag,n)          Simulated GCMS data
	labelcompnorm(frag)        Norm for simulated GCMS data
;

* HYBRID
Free Variables
	VFBA(jFBA)                FBA fluxes for large problem
;

***********EQUATIONS**************

* INIT
Equations
	STOICHIOMETRY(i)            Stoichiometric flux conservation constraint
	OBJFUNINIT                  Objective function for initialization (as close as possible to Vini meeting stoich constraints)
	MAPPING(jFBA)                  Mapping between EMU and large FBA problem
;


STOICHIOMETRY(i)$(i(i) - exchangemet(i) - excludedmet(i))     .. 0 =e= sum(j,S(i,j)*V(j));
OBJFUNINIT                                                    ..  OFFINIT =e= sum(j, sqr(V(j)-Vini(j)) );
MAPPING(jFBA)     ..         VFBA(jFBA)  =e= sum((j),reacmap(jFBA,j)*v(j));  


* EMU
Equations
	EMUNORM(e)                  Normalization of EMUs
	emubalance1(i,e,m)          Left side of emu balances
        emubalance2(i,e,m)          Right side of emu balances
        emubalanceB(i,e,m)          Both sides of emu balances
$include "condensation_rxns_names.txt";
        LABELCOMPNORMALIT(frag)   Normalization of label comp
        EMU2FRAG(frag,e,n)          Correspondence between emus and fragments
        OBJFUNEMU                   objective function from previous problem (fit to measured labeling)
        LABELLIM(frag,n)            Limits of labeling with respect to measured data
        OBJFUNvar                   real objective function to be minimized
;
	
EMUNORM(e)$(not dummy(e))..sum(m$(ord(m) le (ncarbons(e)+1)),f(e,m))=e=1;
emubalance1(i,e,m)$(not dummy(e) and not excludedmet(i) and metemu(i,e) eq 1 and ord(m) le (ncarbons(e)+1) )..sum((j,ee)$(EMM(j,ee,e) gt 0), EMM(j,ee,e)*S(i,j)*V(j)*f(ee,m)) =e= bal1(i,e,m);
emubalance2(i,e,m)$(not dummy(e) and not excludedmet(i) and metemu(i,e) eq 1 and ord(m) le (ncarbons(e)+1) )..sum((j)   $(S(i,j)      gt 0),             S(i,j)*V(j)*f(e ,m)) =e= bal2(i,e,m);
emubalanceB(i,e,m)$(not dummy(e) and not excludedmet(i) and metemu(i,e) eq 1 and ord(m) le (ncarbons(e)+1) )..bal1(i,e,m)-bal2(i,e,m)=e=0;
* Combined emu equations
$include "condensation_rxns_eqns.txt";


LABELCOMPNORMALIT(frag)..sum(n,labelcomp(frag,n))=e=1;
EMU2FRAG(frag,e,n)$(aacorr(frag,e) eq 1)..labelcomp(frag,n)*labelcompnorm(frag)=e=sum(m$(ord(m) le (ncarbons(e)+1)),gamma(frag,n,m)*f(e,m));
OBJFUNEMU..OFEMU=e=sqrt(sum((fragFit,n)$(ord(n) le (ncarbonsf(fragFit)+1)), sqr( (labelcomp(fragFit,n)-labelexp(fragFit,n))/labelstd(fragFit,n) )/labelnorm(fragFit,n) )/card(fragFit));
LABELLIM(frag,n)..sqr(labelcomp(frag,n)-labelexp(frag,n))=l=sqr(labelstd(frag,n));
OBJFUNvar(fluxFocus)..OFvar=e=VFBA(fluxFocus);

***********UPPER AND LOWER CONSTRAINTS*********

maxflow13CU = 100;

V.lo(j)                = 0;
V.up(j)                = maxflow13CU;

V.lo(jmeas)	       = vLOWER(jmeas);
V.up(jmeas)	       = vUPPER(jmeas);

labelcompnorm.lo(frag) = labelCompNormMin;
labelcompnorm.up(frag) = 1.0;

***********INITIAL CONDITIONS*************** 

Vini(j)                = uniform(0,1);
Vini(jmeas)            = uniform(vLOWER(jmeas),vUPPER(jmeas));
V.l(j)                 = Vini(j);
V.l(jsugg)             = vSUGG(jsugg);
OFEMU.l                = 1000;

**********FEED CONSTRAINTS*****************

$include "Source_Labeling.txt";

***********MODEL DECLARATION****************

model INIT /
STOICHIOMETRY
MAPPING
OBJFUNINIT
/;
INIT.OPTFILE = 1
	
model EMU
/
STOICHIOMETRY
MAPPING
EMUNORM
emubalance1
emubalance2
emubalanceB
$include "condensation_rxns_names.txt";
EMU2FRAG
LABELCOMPNORMALIT
OBJFUNEMU
/;
EMU.OPTFILE = 1

model EMUvar
/
STOICHIOMETRY
MAPPING
EMUNORM
emubalance1
emubalance2
emubalanceB
$include "condensation_rxns_names.txt";
EMU2FRAG
LABELCOMPNORMALIT
OBJFUNEMU
LABELLIM
OBJFUNvar
/;
EMUvar.OPTFILE = 1

***********MODEL SOLUTION*********************

display randparam;
display randseed;
display V.l;

* Maximization of flux
V.fx(jsugg) = VSUGG(jsugg);
Solve emu using nlp minimizing OFEMU;

V.lo(j)                = 0;
V.up(j)                = maxflow13CU;
V.lo(jmeas)	       = vLOWER(jmeas);
V.up(jmeas)	       = vUPPER(jmeas);
*V.l(jsugg)             = vSUGG(jsugg);
*Solve emu using nlp minimizing OFEMU;
*OFEMU.up = max(1,OFEMU.l);
*OFEMU.up = OFEMU.l;

Solve EMUvar using nlp maximizing OFvar;
fluxBounds('max') = OFvar.l;
Vmax(j)              = V.l(j);
labelcompMax(frag,n) = labelcomp.l(frag,n);
OFEMUMax             = OFEMU.l;

* Minimization of flux
V.fx(jsugg) = VSUGG(jsugg);
Solve emu using nlp minimizing OFEMU;

V.lo(j)                = 0;
V.up(j)                = maxflow13CU;
V.lo(jmeas)	       = vLOWER(jmeas);
V.up(jmeas)	       = vUPPER(jmeas);
*V.l(jsugg)             = vSUGG(jsugg);
*Solve emu using nlp minimizing OFEMU;
*OFEMU.up = max(1,OFEMU.l);
*OFEMU.up = OFEMU.l;

Solve EMUvar using nlp minimizing OFvar;
fluxBounds('min') = OFvar.l;
Vmin(j)              = V.l(j);
labelcompMin(frag,n) = labelcomp.l(frag,n);
OFEMUMin             = OFEMU.l;


***********OUTPUT****************************


Parameters
        solvestat                       Exit status of solver
        modelstat                       Exit status of model
        numequ                          Number of equations in model 
        numnz                           Number of nonzero elements in model
        numvar                          Number of variables in model
        resusd                          Seconds used to reach final model state

;

* General info output
solvestat                   = emu.solvestat;
modelstat                   = emu.modelstat;
numequ                      = emu.numequ;
numnz                       = emu.numnz;
numvar                      = emu.numvar;
resusd                      = emu.resusd;

    
* Objective function and general info
file OFGenInfo/"OFGenInfo.txt"/;
put OFGenInfo
put "OF = ",OFEMU.l:10:5," ";     put /;   
put "solvestat = ",solvestat," "; put /;
put "modelstat = ",modelstat," "; put /;   
put "numequ    = ",numequ," ";    put /;
put "numnz     = ",numnz," ";     put /;
put "numvar    = ",numvar," ";    put /;
put "resusd    = ",resusd," ";    put /;    
putclose OFGenInfo;


file OFGenInfoMax/"OFGenInfoMax.txt"/;
put OFGenInfoMax
put "OF = ",OFEMUMax:10:5," ";     put /;   
put "solvestat = ",solvestat," "; put /;
put "modelstat = ",modelstat," "; put /;   
put "numequ    = ",numequ," ";    put /;
put "numnz     = ",numnz," ";     put /;
put "numvar    = ",numvar," ";    put /;
put "resusd    = ",resusd," ";    put /;    
putclose OFGenInfoMax;

file OFGenInfoMin/"OFGenInfoMin.txt"/;
put OFGenInfoMin
put "OF = ",OFEMUMin:10:5," ";     put /;   
put "solvestat = ",solvestat," "; put /;
put "modelstat = ",modelstat," "; put /;   
put "numequ    = ",numequ," ";    put /;
put "numnz     = ",numnz," ";     put /;
put "numvar    = ",numvar," ";    put /;
put "resusd    = ",resusd," ";    put /;    
putclose OFGenInfoMin;

* Fluxes output
file Voutfile/"Vout.txt"/;
put Voutfile
loop(j,
	put "v('",j.tl,"') = ",V.l(j):20:15," "; 	put /;	
     );
putclose Voutfile;

file Vmaxoutfile/"Vmaxout.txt"/;
put Vmaxoutfile
loop(j,
	put "vmax('",j.tl,"') = ",Vmax(j):20:15," "; 	put /;	
     );
putclose Vmaxoutfile;

file Vminoutfile/"Vminout.txt"/;
put Vminoutfile
loop(j,
	put "vmin('",j.tl,"') = ",Vmin(j):20:15," "; 	put /;	
     );
putclose Vminoutfile;


* EMU MDVs output
file foutfile/"fout.txt"/;
put foutfile
loop(e,
	loop(m$(ord(m) le (ncarbons(e)+1)),put "f('",e.tl:40,",",m.tl"') = ",f.l(e,m):10:5," "/);
     );
putclose foutfile;


* Simulated GCMS MDVs output
file labelcompoutfile/"labelcomp.txt"/;
put labelcompoutfile
loop(frag,
	loop(n,put "labelcomp('",frag.tl:40,",",n.tl"') = ",labelcomp.l(frag,n):10:5," "/);
     );
putclose labelcompoutfile;

file labelcompMaxoutfile/"labelcompMax.txt"/;
put labelcompMaxoutfile
loop(frag,
	loop(n,put "labelcompMax('",frag.tl:40,",",n.tl"') = ",labelcompMax(frag,n):10:5," "/);
     );
putclose labelcompMaxoutfile;

file labelcompMinoutfile/"labelcompMin.txt"/;
put labelcompMinoutfile
loop(frag,
	loop(n,put "labelcompMin('",frag.tl:40,",",n.tl"') = ",labelcompMin(frag,n):10:5," "/);
     );
putclose labelcompMinoutfile;

* Flux bounds 
file fluxboundsfile/"fluxBounds.txt"/;
put fluxboundsfile
*put "fluxBounds('min') = 0.0"/;
*put "fluxBounds('max') = 0.0"/;
put "fluxBounds('min') = ",fluxBounds('min'):10:5," "/;
put "fluxBounds('max') = ",fluxBounds('max'):10:5," "/;
putclose fluxboundsfile;
