# Supplementary material for: Flux-Enabled Exploration of the Role of Sip1 in Galactose Yeast Metabolism
Source: Front Bioeng Biotechnol. 2017 May 24;5:31. doi: 10.3389/fbioe.2017.00031 (PMC5443151; doi:10.3389/fbioe.2017.00031)
Supplement: Additional file 2 — Jupyter notebook QMM library 2S-13C MFA calculation code and input files. Zip file containing a Jupyter notebook file (two_scale_sip1_calculations.ipynb) used to run all flux calculations, another Jupyter notebook (extracellular_flux_calculation_example.ipynb) demonstrating the an example extracellular flux calculation, the QMM library code necessary to infer flux profiles via 2S-13C MFA, text file inputs for the glucose feed labeling, extracellular fluxes, measured intracellular metabolite MDVs, the standard deviations corresponding to these measured MDVS, genome-scale model, and the core reaction network files corresponding to strain/condition pairs U, S, UG, and SG. [file Data_Sheet_2.ZIP › additional_file_2/LCMSerrS.txt]

	Amino acid	Mass distribution
		m0	m1	m2	m3	m4	m5	m6	m7	m8	m9
3pg	M-0	0.0140	0.0164	0.0025	0.0046
Ala	M-0	0.0021	0.0035	0.0002	0.0031
Arg	M-0	0.0035	0.0063	0.0071	0.0087	0.0009	0.0006	0.0001
Asp	M-0	0.0054	0.0025	0.0006	0.0047	0.0046
Gln	M-0	0.0054	0.0284	0.0129	0.0073	0.0029	0.0000
Glu	M-0	0.0061	0.0058	0.0019	0.0005	0.0022	0.0002
Ile	M-0	0.0134	0.0035	0.0046	0.0049	0.0018	0.0003	0.0000
Leu	M-0	0.0032	0.0061	0.0099	0.0020	0.0016	0.0031	0.0000
Lys	M-0	0.0009	0.0024	0.0012	0.0018	0.0017	0.0015	0.0003
Phe	M-0	0.0027	0.0037	0.0026	0.0008	0.0022	0.0010	0.0123	0.0007	0.0002	0.0010
Thr	M-0	0.0057	0.0029	0.0039	0.0010	0.0009
Tyr	M-0	0.0024	0.0037	0.0066	0.0018	0.0013	0.0007	0.0010	0.0000	0.0083	0.0039
Val	M-0	0.0050	0.0015	0.0019	0.0030	0.0000	0.0007
fdp	M-0	0.0030	0.0127	0.0037	0.0156	0.0024	0.0001	0.0008
cit_m	M-0	0.0096	0.0103	0.0125	0.0074	0.0044	0.0033	0.0005
succ_m	M-0	0.0078	0.0049	0.0128	0.0006	0.0005
