# Supplementary material for: Flux-Enabled Exploration of the Role of Sip1 in Galactose Yeast Metabolism
Source: Front Bioeng Biotechnol. 2017 May 24;5:31. doi: 10.3389/fbioe.2017.00031 (PMC5443151; doi:10.3389/fbioe.2017.00031)
Supplement: Additional file 2 — Jupyter notebook QMM library 2S-13C MFA calculation code and input files. Zip file containing a Jupyter notebook file (two_scale_sip1_calculations.ipynb) used to run all flux calculations, another Jupyter notebook (extracellular_flux_calculation_example.ipynb) demonstrating the an example extracellular flux calculation, the QMM library code necessary to infer flux profiles via 2S-13C MFA, text file inputs for the glucose feed labeling, extracellular fluxes, measured intracellular metabolite MDVs, the standard deviations corresponding to these measured MDVS, genome-scale model, and the core reaction network files corresponding to strain/condition pairs U, S, UG, and SG. [file Data_Sheet_2.ZIP › additional_file_2/LCMSerrSG.txt]

	Amino acid	Mass distribution
		m0	m1	m2	m3	m4	m5	m6	m7	m8	m9
3pg	M-0	0.1021	0.0786	0.0115	0.0377
Ala	M-0	0.0041	0.0034	0.0031	0.0033
Arg	M-0	0.0006	0.0011	0.0016	0.0027	0.0002	0.0003	0.0000
Asp	M-0	0.0058	0.0051	0.0040	0.0031	0.0007
Gln	M-0	0.0024	0.0082	0.0063	0.0041	0.0119	0.0015
Glu	M-0	0.0029	0.0088	0.0117	0.0180	0.0053	0.0011
Ile	M-0	0.0146	0.0043	0.0057	0.0035	0.0013	0.0008	0.0035
Leu	M-0	0.0319	0.0145	0.0725	0.0214	0.0052	0.0035	0.0037
Lys	M-0	0.0047	0.0015	0.0024	0.0024	0.0024	0.0012	0.0004
Phe	M-0	0.0117	0.0029	0.0087	0.0069	0.0044	0.0044	0.0071	0.0149	0.0004	0.0025
Thr	M-0	0.0311	0.0452	0.0939	0.0161	0.0047
Tyr	M-0	0.0208	0.0225	0.0981	0.0209	0.0133	0.0088	0.0316	0.0000	0.0240	0.0000
Val	M-0	0.0445	0.0059	0.0112	0.0017	0.0634	0.0118
fdp	M-0	0.0074	0.0198	0.0230	0.0059	0.0085	0.0006	0.0053
cit_m	M-0	0.0252	0.0165	0.0122	0.0006	0.0458	0.0020	0.0023
succ_m	M-0	0.1574	0.1669	0.0561	0.0755	0.0185
