# Supplementary material for: Flux-Enabled Exploration of the Role of Sip1 in Galactose Yeast Metabolism
Source: Front Bioeng Biotechnol. 2017 May 24;5:31. doi: 10.3389/fbioe.2017.00031 (PMC5443151; doi:10.3389/fbioe.2017.00031)
Supplement: Additional file 2 — Jupyter notebook QMM library 2S-13C MFA calculation code and input files. Zip file containing a Jupyter notebook file (two_scale_sip1_calculations.ipynb) used to run all flux calculations, another Jupyter notebook (extracellular_flux_calculation_example.ipynb) demonstrating the an example extracellular flux calculation, the QMM library code necessary to infer flux profiles via 2S-13C MFA, text file inputs for the glucose feed labeling, extracellular fluxes, measured intracellular metabolite MDVs, the standard deviations corresponding to these measured MDVS, genome-scale model, and the core reaction network files corresponding to strain/condition pairs U, S, UG, and SG. [file Data_Sheet_2.ZIP › additional_file_2/LCMSerrU.txt]

	Amino acid	Mass distribution
		m0	m1	m2	m3	m4	m5	m6	m7	m8	m9
3pg	M-0	0.0059	0.0053	0.0020	0.0047
Ala	M-0	0.0040	0.0025	0.0013	0.0005
Arg	M-0	0.0023	0.0088	0.0046	0.0025	0.0007	0.0003	0.0000
Asp	M-0	0.0082	0.0063	0.0130	0.0054	0.0041
Gln	M-0	0.0017	0.0069	0.0025	0.0009	0.0032	0.0000
Glu	M-0	0.0077	0.0091	0.0083	0.0053	0.0019	0.0010
Ile	M-0	0.0076	0.0066	0.0045	0.0057	0.0032	0.0015	0.0000
Leu	M-0	0.0047	0.0323	0.0396	0.1083	0.0219	0.0117	0.0000
Lys	M-0	0.0005	0.0025	0.0030	0.0040	0.0011	0.0094	0.0007
Phe	M-0	0.0034	0.0092	0.0047	0.0046	0.0033	0.0020	0.0029	0.0150	0.0009	0.0071
Thr	M-0	0.0070	0.0083	0.0030	0.0021	0.0198
Tyr	M-0	0.0018	0.0085	0.0017	0.0027	0.0026	0.0014	0.0019	0.0033	0.0033	0.0033
Val	M-0	0.0090	0.0171	0.0108	0.0097	0.0463	0.0027
fdp	M-0	0.0032	0.0090	0.0023	0.0156	0.0049	0.0002	0.0058
cit_m	M-0	0.0026	0.0037	0.0004	0.0005	0.0027	0.0007	0.0004
succ_m	M-0	0.0159	0.0053	0.0204	0.0015	0.0008
