# Supplementary material for: Flux-Enabled Exploration of the Role of Sip1 in Galactose Yeast Metabolism
Source: Front Bioeng Biotechnol. 2017 May 24;5:31. doi: 10.3389/fbioe.2017.00031 (PMC5443151; doi:10.3389/fbioe.2017.00031)
Supplement: Additional file 2 — Jupyter notebook QMM library 2S-13C MFA calculation code and input files. Zip file containing a Jupyter notebook file (two_scale_sip1_calculations.ipynb) used to run all flux calculations, another Jupyter notebook (extracellular_flux_calculation_example.ipynb) demonstrating the an example extracellular flux calculation, the QMM library code necessary to infer flux profiles via 2S-13C MFA, text file inputs for the glucose feed labeling, extracellular fluxes, measured intracellular metabolite MDVs, the standard deviations corresponding to these measured MDVS, genome-scale model, and the core reaction network files corresponding to strain/condition pairs U, S, UG, and SG. [file Data_Sheet_2.ZIP › additional_file_2/LCMSerrUG.txt]

	Amino acid	Mass distribution
		m0	m1	m2	m3	m4	m5	m6	m7	m8	m9
3pg	M-0	0.0078	0.0083	0.0011	0.0127
Ala	M-0	0.0026	0.0016	0.0019	0.0011
Arg	M-0	0.0013	0.0013	0.0013	0.0013	0.0012	0.0003	0.0000
Asp	M-0	0.0112	0.0054	0.0036	0.0030	0.0017
Gln	M-0	0.0012	0.0028	0.0005	0.0021	0.0004	0.0007
Glu	M-0	0.0009	0.0013	0.0003	0.0012	0.0004	0.0008
Ile	M-0	0.0067	0.0038	0.0024	0.0020	0.0008	0.0010	0.0002
Leu	M-0	0.0019	0.0042	0.0029	0.0025	0.0009	0.0010	0.0009
Lys	M-0	0.0008	0.0014	0.0012	0.0007	0.0021	0.0010	0.0003
Phe	M-0	0.0058	0.0082	0.0046	0.0110	0.0042	0.0040	0.0020	0.0003	0.0004	0.0002
Thr	M-0	0.0017	0.0021	0.0023	0.0022	0.0019
Tyr	M-0	0.0015	0.0105	0.0076	0.0021	0.0017	0.0025	0.0010	0.0000	0.0028	0.0022
Val	M-0	0.0012	0.0021	0.0018	0.0007	0.0031	0.0003
fdp	M-0	0.0102	0.0208	0.0196	0.0036	0.0015	0.0003	0.0025
cit_m	M-0	0.0015	0.0051	0.0045	0.0026	0.0019	0.0012	0.0003
succ_m	M-0	0.0108	0.0046	0.0146	0.0015	0.0007
