# Supplementary material for: Flux-Enabled Exploration of the Role of Sip1 in Galactose Yeast Metabolism
Source: Front Bioeng Biotechnol. 2017 May 24;5:31. doi: 10.3389/fbioe.2017.00031 (PMC5443151; doi:10.3389/fbioe.2017.00031)
Supplement: Additional file 2 — Jupyter notebook QMM library 2S-13C MFA calculation code and input files. Zip file containing a Jupyter notebook file (two_scale_sip1_calculations.ipynb) used to run all flux calculations, another Jupyter notebook (extracellular_flux_calculation_example.ipynb) demonstrating the an example extracellular flux calculation, the QMM library code necessary to infer flux profiles via 2S-13C MFA, text file inputs for the glucose feed labeling, extracellular fluxes, measured intracellular metabolite MDVs, the standard deviations corresponding to these measured MDVS, genome-scale model, and the core reaction network files corresponding to strain/condition pairs U, S, UG, and SG. [file Data_Sheet_2.ZIP › additional_file_2/LCMSS.txt]

	Amino acid	Mass distribution
		m0	m1	m2	m3	m4	m5	m6	m7	m8	m9
3pg	M-0	0.3895	0.3977	0.0258	0.1870
Ala	M-0	0.3879	0.3976	0.0405	0.1740
Arg	M-0	0.1063	0.2631	0.3121	0.2083	0.0866	0.0210	0.0026
Asp	M-0	0.3328	0.3948	0.0780	0.1485	0.0460
Gln	M-0	0.1341	0.2882	0.3199	0.1895	0.0655	0.0028
Glu	M-0	0.1209	0.2922	0.3090	0.2011	0.0646	0.0122
Ile	M-0	0.1524	0.2956	0.2512	0.1680	0.0902	0.0425	0.0000
Leu	M-0	0.0684	0.2018	0.2916	0.2578	0.1370	0.0435	0.0000
Lys	M-0	0.0680	0.1893	0.2972	0.2526	0.1391	0.0466	0.0071
Phe	M-0	0.0972	0.2358	0.2087	0.1565	0.1181	0.0883	0.0518	0.0213	0.0126	0.0098
Thr	M-0	0.3160	0.3789	0.1106	0.1490	0.0456
Tyr	M-0	0.1019	0.2377	0.1967	0.1728	0.1223	0.0920	0.0556	0.0000	0.0171	0.0039
Val	M-0	0.1759	0.3450	0.2679	0.1728	0.0000	0.0384
fdp	M-0	0.1239	0.3716	0.1749	0.1313	0.1445	0.0128	0.0410
cit_m	M-0	0.1269	0.2876	0.2476	0.1894	0.0992	0.0420	0.0072
succ_m	M-0	0.2687	0.3553	0.1809	0.1562	0.0388
