# Supplementary material for: Flux-Enabled Exploration of the Role of Sip1 in Galactose Yeast Metabolism
Source: Front Bioeng Biotechnol. 2017 May 24;5:31. doi: 10.3389/fbioe.2017.00031 (PMC5443151; doi:10.3389/fbioe.2017.00031)
Supplement: Additional file 2 — Jupyter notebook QMM library 2S-13C MFA calculation code and input files. Zip file containing a Jupyter notebook file (two_scale_sip1_calculations.ipynb) used to run all flux calculations, another Jupyter notebook (extracellular_flux_calculation_example.ipynb) demonstrating the an example extracellular flux calculation, the QMM library code necessary to infer flux profiles via 2S-13C MFA, text file inputs for the glucose feed labeling, extracellular fluxes, measured intracellular metabolite MDVs, the standard deviations corresponding to these measured MDVS, genome-scale model, and the core reaction network files corresponding to strain/condition pairs U, S, UG, and SG. [file Data_Sheet_2.ZIP › additional_file_2/LCMSSG.txt]

	Amino acid	Mass distribution
		m0	m1	m2	m3	m4	m5	m6	m7	m8	m9
3pg	M-0	0.3098	0.4402	0.0082	0.2419
Ala	M-0	0.3950	0.3952	0.0386	0.1712
Arg	M-0	0.1056	0.2602	0.3153	0.2094	0.0859	0.0211	0.0025
Asp	M-0	0.3115	0.3878	0.1058	0.1506	0.0444
Gln	M-0	0.1331	0.2794	0.3163	0.1864	0.0712	0.0135
Glu	M-0	0.1201	0.2866	0.3043	0.2070	0.0707	0.0113
Ile	M-0	0.1795	0.2859	0.2384	0.1637	0.0869	0.0405	0.0050
Leu	M-0	0.1024	0.2124	0.2385	0.2606	0.1348	0.0464	0.0050
Lys	M-0	0.0717	0.1888	0.2991	0.2506	0.1352	0.0473	0.0072
Phe	M-0	0.1084	0.2161	0.2267	0.1552	0.1168	0.0882	0.0547	0.0209	0.0112	0.0018
Thr	M-0	0.2808	0.3283	0.2193	0.1294	0.0423
Tyr	M-0	0.1186	0.2301	0.1383	0.1833	0.1288	0.1009	0.0830	0.0000	0.0170	0.0000
Val	M-0	0.1842	0.3021	0.2294	0.1528	0.0894	0.0421
fdp	M-0	0.1068	0.4036	0.1500	0.1331	0.1220	0.0122	0.0723
cit_m	M-0	0.1483	0.2825	0.2626	0.1938	0.0647	0.0431	0.0051
succ_m	M-0	0.3319	0.3541	0.1146	0.1602	0.0392
