# Supplementary material for: Flux-Enabled Exploration of the Role of Sip1 in Galactose Yeast Metabolism
Source: Front Bioeng Biotechnol. 2017 May 24;5:31. doi: 10.3389/fbioe.2017.00031 (PMC5443151; doi:10.3389/fbioe.2017.00031)
Supplement: Additional file 2 — Jupyter notebook QMM library 2S-13C MFA calculation code and input files. Zip file containing a Jupyter notebook file (two_scale_sip1_calculations.ipynb) used to run all flux calculations, another Jupyter notebook (extracellular_flux_calculation_example.ipynb) demonstrating the an example extracellular flux calculation, the QMM library code necessary to infer flux profiles via 2S-13C MFA, text file inputs for the glucose feed labeling, extracellular fluxes, measured intracellular metabolite MDVs, the standard deviations corresponding to these measured MDVS, genome-scale model, and the core reaction network files corresponding to strain/condition pairs U, S, UG, and SG. [file Data_Sheet_2.ZIP › additional_file_2/LCMSU.txt]

	Amino acid	Mass distribution
		m0	m1	m2	m3	m4	m5	m6	m7	m8	m9
3pg	M-0	0.3936	0.3963	0.0238	0.1863
Ala	M-0	0.3854	0.4034	0.0398	0.1713
Arg	M-0	0.1045	0.2643	0.3117	0.2089	0.0864	0.0217	0.0026
Asp	M-0	0.3176	0.3810	0.1122	0.1429	0.0464
Gln	M-0	0.1352	0.2860	0.3219	0.1935	0.0634	0.0000
Glu	M-0	0.1219	0.2855	0.3123	0.2021	0.0655	0.0127
Ile	M-0	0.1466	0.2877	0.2536	0.1739	0.0954	0.0427	0.0000
Leu	M-0	0.0705	0.2265	0.3238	0.1862	0.1434	0.0496	0.0000
Lys	M-0	0.0662	0.1883	0.2944	0.2476	0.1359	0.0597	0.0080
Phe	M-0	0.0979	0.2272	0.2021	0.1656	0.1207	0.0898	0.0533	0.0150	0.0127	0.0158
Thr	M-0	0.3247	0.3787	0.1133	0.1531	0.0302
Tyr	M-0	0.1012	0.2292	0.1996	0.1724	0.1220	0.0900	0.0563	0.0000	0.0293	0.0000
Val	M-0	0.1727	0.3367	0.2583	0.1684	0.0267	0.0371
fdp	M-0	0.1288	0.3830	0.1744	0.1164	0.1365	0.0119	0.0489
cit_m	M-0	0.1279	0.2737	0.2643	0.1841	0.0993	0.0422	0.0085
succ_m	M-0	0.2665	0.3554	0.1848	0.1554	0.0379
