# Supplementary material for: Flux-Enabled Exploration of the Role of Sip1 in Galactose Yeast Metabolism
Source: Front Bioeng Biotechnol. 2017 May 24;5:31. doi: 10.3389/fbioe.2017.00031 (PMC5443151; doi:10.3389/fbioe.2017.00031)
Supplement: Additional file 2 — Jupyter notebook QMM library 2S-13C MFA calculation code and input files. Zip file containing a Jupyter notebook file (two_scale_sip1_calculations.ipynb) used to run all flux calculations, another Jupyter notebook (extracellular_flux_calculation_example.ipynb) demonstrating the an example extracellular flux calculation, the QMM library code necessary to infer flux profiles via 2S-13C MFA, text file inputs for the glucose feed labeling, extracellular fluxes, measured intracellular metabolite MDVs, the standard deviations corresponding to these measured MDVS, genome-scale model, and the core reaction network files corresponding to strain/condition pairs U, S, UG, and SG. [file Data_Sheet_2.ZIP › additional_file_2/LCMSUG.txt]

	Amino acid	Mass distribution
		m0	m1	m2	m3	m4	m5	m6	m7	m8	m9
3pg	M-0	0.3833	0.4029	0.0239	0.1898
Ala	M-0	0.3905	0.3920	0.0407	0.1768
Arg	M-0	0.1058	0.2587	0.3098	0.2134	0.0883	0.0213	0.0026
Asp	M-0	0.3278	0.3820	0.1051	0.1435	0.0415
Gln	M-0	0.1345	0.2884	0.3160	0.1879	0.0609	0.0122
Glu	M-0	0.1248	0.2953	0.3100	0.1944	0.0644	0.0110
Ile	M-0	0.1753	0.2909	0.2398	0.1615	0.0842	0.0406	0.0077
Leu	M-0	0.0756	0.2009	0.2896	0.2496	0.1318	0.0440	0.0084
Lys	M-0	0.0674	0.1910	0.3000	0.2515	0.1372	0.0456	0.0073
Phe	M-0	0.0991	0.2250	0.2263	0.1539	0.1169	0.0894	0.0456	0.0266	0.0113	0.0059
Thr	M-0	0.3213	0.3835	0.1072	0.1459	0.0421
Tyr	M-0	0.0973	0.2133	0.2118	0.1540	0.1237	0.0939	0.0515	0.0000	0.0264	0.0281
Val	M-0	0.1582	0.3213	0.2497	0.1577	0.0807	0.0324
fdp	M-0	0.1411	0.3165	0.1850	0.1696	0.1283	0.0119	0.0476
cit_m	M-0	0.1279	0.2726	0.2662	0.1801	0.1058	0.0403	0.0073
succ_m	M-0	0.2636	0.3593	0.1876	0.1531	0.0364
