# Supplementary material for: Flux-Enabled Exploration of the Role of Sip1 in Galactose Yeast Metabolism
Source: Front Bioeng Biotechnol. 2017 May 24;5:31. doi: 10.3389/fbioe.2017.00031 (PMC5443151; doi:10.3389/fbioe.2017.00031)
Supplement: Additional file 2 — Jupyter notebook QMM library 2S-13C MFA calculation code and input files. Zip file containing a Jupyter notebook file (two_scale_sip1_calculations.ipynb) used to run all flux calculations, another Jupyter notebook (extracellular_flux_calculation_example.ipynb) demonstrating the an example extracellular flux calculation, the QMM library code necessary to infer flux profiles via 2S-13C MFA, text file inputs for the glucose feed labeling, extracellular fluxes, measured intracellular metabolite MDVs, the standard deviations corresponding to these measured MDVS, genome-scale model, and the core reaction network files corresponding to strain/condition pairs U, S, UG, and SG. [file Data_Sheet_2.ZIP › additional_file_2/REACTIONSU.txt]

&NUMBERSTART 1  # start enumeration of carbons from 1
# note: [c] must be designated explicitly in the options list
# note: include a metabolite name in the M-LIST to get it in fully enumerated form suitable for GCMS

# note: Added reaction: 

# aa fluxes
&MLIST ala-L[c] 0
&MLIST asp-L[c] 0
&MLIST asn-L[c] 0
&MLIST glu-L[c] 0
&MLIST gln-L[c] 0
&MLIST gly 0
&MLIST val-L[c] 0
&MLIST phe-L[c] 0
&MLIST tyr-L[c] 0
&MLIST thr-L[c] 0
&MLIST leu-L[c] 0
&MLIST ile-L[c] 0
&MLIST arg-L[c] 0
&MLIST lys-L 0

&MLIST 3pg 0
&MLIST s7p 0
&MLIST fdp 0
&MLIST g6p 0
&MLIST r5p 0
&MLIST succ_m 0
&MLIST cit_m 0
&MLIST mal-L_m 0

# metab fluxes
&MLIST etoh 0
#&MLIST lac-L 0
#&MLIST glucon 0

&SOURCE glcD[e]

#&EXCLUDE co2 mlthf

&VERBOSE

# Added reactions (in order) to reduce simulated error in ELVA plots
BTDD_RR	btd_RR_c <==> actn_R_c	(abcd;dcba) : abcd
BTDt_RR	btd_RR_c <==> btd_RR_e	abcd : abcd
THRD_L	thr_L_c --> 2obut_c	abcd : abcd
2HBO	2hb_c <==> 2obut_c	abcd : abcd
2HBt2	2hb_e <==> 2hb_c	abcd : abcd
MGSA	dhap_c --> mthgxl_c	abc : abc
LGTHL	mthgxl_c + gthrd_c --> lgt_S_c	abc + defghijklm : abcdefghijklm
OHACT1	accoa_c + etoh_c --> aces_c	ab + cd : bacd 

# Glycolysis
EX_glc(e)	glc-D[e] <==> glcDEx	abcdef : abcdef
GLCt1	glc-D[e] --> glc-D	abcdef : abcdef
HEX1	glc-D --> g6p	abcdef : abcdef
PGI	g6p <==> f6p	abcdef : abcdef
PFK	f6p --> fdp	abcdef : abcdef
FBA	fdp <==> g3p + dhap	abcdef : cba + def
TPI	dhap <==> g3p	abc : abc
GAPD	g3p <==> 13dpg	abc : abc
PGK	3pg <==> 13dpg	abc : abc
PGM	2pg <==> 3pg	abc : abc
ENO	2pg <==> pep	abc : abc
PYK	pep --> pyr	abc : abc
G3PD1ir	dhap --> glyc3p	abc : abc
G3PT	glyc3p --> glyc	abc : abc

#pentose phosphate pathway
G6PDH2	g6p --> 6pgl	abcdef : abcdef
6PGLter	6pgl <==> 6pgl_r	abcdef : abcdef	
G6Pter	g6p <==> g6p_r	abcdef : abcdef
G6PDH2er	g6p_r --> 6pgl_r	abcdef : abcdef
PGL	6pgl --> 6pgc	abcdef : abcdef
GND	6pgc --> co2 + ru5p-D	abcdef : f + abcde
RPE	ru5p-D <==> xu5p-D	abcde : abcde
RPI	r5p <==> ru5p-D	abcde : abcde
TK1	xu5p-D <==> TKC2 + g3p	abcde : ab + cde
TK2	f6p <==> TKC2 + e4p	abcdef : ab + cdef
TK3	s7p <==> TKC2 + r5p	abcdefg : ab + cdefg
TA1	f6p <==> TAC3 + g3p	abcdef : abc + def
TA2	s7p <==> TAC3 + e4p	abcdefg : abc + defg
#TKT1	xu5pD + r5p <==> g3p + s7p	ABCDE + abcde : CDE + ABabcde 
#TALA	g3p + s7p <==> f6p + e4p	ABC + abcdefg : abcABC + defg 
#TKT2	xu5pD + e4p <==> g3p + f6p	abABC + cdef : ABC + abcdef

#Ethanol and acetate formation
ACS	ac --> accoa	ab : ab
#ACSm	ac_m --> accoa_m	ab : ab
#ACtm	ac <==> ac_m	ab :ab
PYRDC	pyr --> co2 + acald	abc : a + bc
ALDD2y	acald --> ac	ab : ab
ALCD2x	etoh <==> acald	ab : ab
ETOHt	etoh[e] <==> etoh	ab: ab
ACALDCD	acald + acald --> actn-R	ab + cd --> abcd

#Anaplerotic reaction
HCO3E	co2 <==> hco3	d : d
PC	pyr + hco3 --> oaa	abc + d : abcd
PPCK	oaa --> pep + co2	abcd : abc + d
ME1m	mal-L_m --> pyr_m + co2_m	abcd : abc + d
ME2m	mal-L_m --> pyr_m + co2_m	abcd : abc + d

#TCA cycle
PDHm	pyr_m --> co2_m + accoa_m	abc : a + bc
CSm	oaa_m + accoa_m --> cit_m	abcd + ef : dcbafe
ACONT	cit <==> icit	abcdef : abcdef
ACONTm	cit_m <==> icit_m	abcdef : abcdef
CITtcm	cit + icit_m <==> cit_m + icit	ABCDEF + abcdef : ABCDEF + abcdef
#AKGtm	akg + cit_m <==> akg_m + cit	ABCDE + abcdef : ABCDE + abcdef 
CITtam	cit + mal-L_m <==> cit_m + mal-L	abcdef + BCDE : abcdef + BCDE
#DICtm	mal-L + succ_m <==> mal-L_m + succ	ABCD + abcd : ABCD + abcd
ICDHy	icit --> akg + co2	abcdef : abcef + d
ICDHxm	icit_m --> akg_m + co2_m	abcdef : abcef + d
ICDHym	icit_m --> akg_m + co2_m	abcdef : abcef + d
OXO2Ctm	akg_m + oxag <==> akg + oxag_m	abcef + ABCDEFG : abcef + ABCDEFG
AKGDam	akg_m --> sdhlam_m + co2_m	abcde : bcde + a
AKGDbm	sdhlam_m --> succoa_m	abcd : abcd
SUCOASm	succ_m <==> succoa_m	abcd : abcd
SUCD1m	succ_m <==> fum_m	abcd : abcd
SUCD2_u6m	succ_m <==> fum_m	abcd : abcd
SUCFUMtm	fum_m + succ --> fum + succ_m	abcd + ABCD : abcd + ABCD
FUM	fum <==> mal-L	abcd : abcd
FUMm	fum_m <==> mal-L_m	abcd : abcd
MDH	mal-L <==> oaa	abcd : (abcd;dcba)
MDHm	mal-L_m <==> oaa_m	abcd : (abcd;dcba)
MALtm	mal-L <==> mal-L_m	abcd : abcd
ICL	icit --> glx + succ	abcdef : ab + fecd
MALS	glx + accoa --> mal-L	ab + cd : abdc
AGTi	glx + ala-L --> gly + pyr	ab + cde : ab + cde	

#Mitochondiral transport
PYRt2m	       pyr <==> pyr_m	abc : abc
CO2tm	co2 <==> co2_m	a : a
#ACCOAt2m	accoa <==> accoa_m	ab : ab
OAAt2m	oaa <==> oaa_m	abcd : abcd
#R44	cit_m <==> cit	abcdef : abcdef
#CS	cit --> oaa + accoa    abcdef : abcd + ef

#Glycine and Serine (ser,cys,gly)
PGCD	3pg --> 3php	abc : abc
PSERT	glu-L + 3php --> akg + pser-L	ABCDE + abc : ABCDE + abc
PSP_L	pser-L --> ser-L	abc : abc
GHMT2r	ser-L <==> mlthf + gly	abc : c + ab
#GHMT2rm	ser-L_m <==> mlthf_m + gly_m	abc : c + ab
#GLYt2m	gly <==> gly_m	ab : ab
#MLTHFtm	mlthf <==> mlthf_m	c : c
#GLYCLm	gly_m --> co2_m + mlthf_m	ab : a + b
SERATi	ser-L + accoa --> acser	abc + de : abcde
CYSS	acser --> cys-L + ac	abcde : abc + de
#THRA	acald + gly[c] --> thr-L[c]	cd + ab : abcd	
THRAi	thrL --> acald + gly	abcd : cd + ab	

#Aspartate family(asp,asn,thr) 
ASPTA	akg + asp-L <==> glu-L + oaa	ABCDE + abcd : ABCDE + abcd
ASPTAm	akg_m + asp-L_m <==> glu-L_m + oaa_m	ABCDE + abcd : ABCDE + abcd
GLNS	glu-L --> gln-L	abcde : abcde
ASPt2m	asp-L <==> asp-L_m	abcd : abcd
GLUt7m	glu-L --> glu-L_m	ABCDE : ABCDE
ASNS1	asp-L + gln-L --> asn-L + glu-L	abcd + ABCDE : abcd + ABCDE
ASPKi	asp-L --> 4pasp	abcd : abcd
ASADi	4pasp --> aspsa	abcd : abcd
HSDxi	aspsa --> hom-L	abcd : abcd
#HSDyi	aspsa --> hom-L	abcd : abcd
HSK	hom-L --> phom	abcd : abcd
THRS	phom --> thr-L	abcd : abcd
HSERTA	hom-L + accoa --> achms	abcd + ij : abcdij
AHSERL2	achms --> hcys-L + ac	abcdij : abcd + ij
#METS	5mthf + hcys-L --> met-L[c]	e + abcd : abcde
#MTHFR3	mlthf --> 5mthf	e : e
#MTHFD2	mlthf --> methf	e : e
#MTHFD	mlthf <==> methf	e : e
#MTHFC	methf <==> 10fthf	ab : ab
#FTHFL	for + thf <==> 10fthf	a + b : ab

#Pyruvate family(ala,ileu,val,leu)
ALATA_L	ala-L + akg <==> pyr + glu-L	abc + ABCDE : abc + ABCDE
GLUDyi	akg --> glu-L[c]	abcde : abcde
AATA	glu-L <==> akg	abcde : abcde
ALATA_Lm	ala-L_m + akg_m <==> pyr_m + glu-L_m	abc + ABCDE : abc + ABCDE
#ALAt2m	ala-L <==> ala-L_m	abc : abc
#IleSyn	thr-L + pyr_m --> ile-L + co2	abcd + efg : abfcdg + e
#TMP	pyr_m --> pm	abc : abc
#ACLSm	pm + pyr_m --> akiv + co2	abc + def : abecf + d
#ValSyn	akiv --> val-L	abcde : abcde
#LeuSyn	akiv + accoa_m --> leu-L + co2	abcde + fg : fgbcde + a

# Valine Synthesis
ACLSm	pyr_m + pyr_m --> alac-S_m + co2_m	cde + fgh : fgdhe + c   
KARA1im	alac-S_m --> 23dhmb_m	abcde : abcde
DHAD1m	23dhmb_m --> 3mob_m	abcde : abcde
3MOBtm	3mob <==> 3mob_m	abcde : abcde
VALTA	akg + val-L[c] <==> glu-L[c] + 3mob	ABCDE + abcde : ABCDE + abcde

# Isoleucine synthesis
THRt2m	thr-L[c] <==> thr-L_m	ABCD : ABCD
THRD_Lm	thr-L_m --> 2obut_m	ABCD : ABCD
ACHBSm	2obut_m + pyr_m --> 2ahbut_m + co2_m	abcd + ABC : abBcCd + A
KARA2im	2ahbut_m --> 23dhmp_m	abcdef : abcdef
DHAD2m	23dhmp_m --> 3mop_m	abcdef : abcdef
3MOPtm	3mop <==> 3mop_m	abcdef : abcdef
ILETA	akg + ile-L[c] <==> glu-L[c] + 3mop	ABCDE + abcdef : ABCDE + abcdef
ILETAm	akg_m + ile-L_m <==> glu-L_m + 3mop_m	ABCDE + abcdef : ABCDE + abcdef
#ILEt2m	ile-L <==> ile-L_m	abcdef : abcdef

# Leucine synthesis
IPPS	3mob + accoa --> 3c3hmp	DGHEF + AB : ABDGHEF
IPPSm	3mob_m + accoa_m --> 3c3hmp_m	DGHEF + AB : ABDGHEF
3C3HMPtm	3c3hmp <==> 3c3hmp_m	ABDGHEF : ABDGHEF
IPPMIb	2ippm <==> 3c3hmp	abcdefg : abcdefg
IPPMIa	3c2hmp <==> 2ippm	abcdefg : abcdefg
IPMD	3c2hmp --> 3c4mop	abcdefg : abcdefg
OMCDC	3c4mop --> 4mop + co2	ABDGHEF : ABDGHE + F
3C4MOPtm	3c4mop <==> 3c4mop_m	ABDGHEF : ABDGHEF
OMCDCm	3c4mop_m --> 4mop_m + co2_m	ABDGHEF : ABDGHE + F
LEUTA	leu-L + akg <==> glu-L[c] + 4mop	abcdef + ABCDE : ABCDE + abcdef
LEUTAm	leu-L_m + akg_m <==> glu-L_m + 4mop_m	abcdef + ABCDE : ABCDE + abcdef
#LEUt2m	leu-L <==> leu-L_m	abcdef : abcdef

#Glutamate family(proline,glu,gln,arg,lys)
#ALATA	akg --> glu-L	abcde : abcde
#ProSyn	glu-L --> pro-L	abcde --> abcde
#GLNS	glu-L --> gln-L	abcde : abcde
#ArgSyn1	glu-L --> orn	abcde : abcde
#ArgSyn2	orn + co2 --> arg-L	abcde + f : abcdef
#LysSyn1	akg + accoa --> hcit	abcde + fg : abcdefg
#LysSyn2	hcit --> lys-L + co2	abcdefg : abcdfg + e

# Phenylalanine and Tyrosine  Synthesis
DDPA	e4p + pep --> 2dda7p	ABCD + abc : abcABCD
DHQS	2dda7p --> 3dhq	abcdefg : abcdefg
DHQTi	3dhq --> 3dhsk	abcdefg : abcdefg
SHK3D	3dhsk --> skm	abcdefg : abcdefg
SHKK	skm --> skm5p	abcdefg : abcdefg
PSCVTi	skm5p + pep --> 3psme	abcABCD + def : abcefABCDd
CHORS	3psme --> chor	abcdefghij : abcdefghij
CHORM	chor --> pphn	abcdefghij : abcdefghij
PPNDH	pphn --> phpyr + co2	abcdefghij : abcdefghi + j
PHETA1	akg + phe-L[c] <==> glu-L[c] + phpyr	ABCDE + abcdefghi : ABCDE + abcdefghi
PPND	pphn --> 34hpp + co2	abcdefghij : abcdefghi + j
TYRTAi	glu-L[c] + 34hpp --> akg + tyr-L[c]	ABCDE + abcdefghi : ABCDE + abcdefghi

# Arginine synthesis
ACGSm	accoa[m] + glu-L[m] --> acglu[m]	pq + abcde : abcdepq
ACGKm	acglu[m] --> acg5p[m]	abcdepq : abcdepq
AGPRim	acg5p[m] --> acg5sa[m]	abcdepq : abcdepq
ACOTAim	acg5sa[m] + glu-L[m] --> acorn[m] + akg[m]	abcdepq + ghijk : abcdepq + ghijk
ORNTACim	acorn[m] + glu-L[m] --> acglu[m] + orn[m]	abcdepq + ABCDE : ABCDEpq + abcde 
ORNt3m	orn[m] <==> orn	abcde : abcde
CBPS	gln-L + hco3 --> cbp + glu-L	ghijk + f : f + ghijk
OCBTi	cbp + orn <==> citr-L	f + abcde : abcdef
ARGSSr	asp-L + citr-L --> argsuc	lmno + abcdef : abcdeflmno
ARGSL	argsuc <==> arg-L + fum	abcdeflmno : abcdef + (lmno;onml)

# Phenylalanine and Tyrosine  Synthesis
#DDPA	e4p + pep --> 2dda7p	djih + gfe : defghij
#CHORS	2dda7p + pep --> chor	defghij + abc : abcdefghij
#CHORM	chor --> pphn	abcdefghij : abcdefghij
#PheSyn	pphn --> phe-L + co2	abcdefghij : abcdefhij + g
#TyrSyn	pphn --> tyr-L + co2	abcdefghij : abcdefhij + g


#Lysine  Synthesis
HCITSm	akg_m + accoa_m --> hcit_m	abcde + fg : abcdefg
MCITDm	hcit_m <==> b124tc_m	abcdefg : abcdefg	
HACNHm	b124tc_m <==> hicit_m	abcdefg : abcdefg
HICITDm	hicit_m <==> oxag_m	abcdefg : abcdefg
OXAGm	oxag_m <==> 2oxoadp_m + co2_m	abcdefg : abcdfg + e 
2OXOADPtim	2oxoadp[m] --> 2oxoadp[c]	abcdef : abcdef 
AATA	2oxoadp + glu-L <==> L2aadp + akg	abcdef + ABCDE : abcdef + ABCDE
AASAD1	L2aadp --> L2aadp6sa	abcdef : abcdef
SACCD1	L2aadp6sa + glu-L <==> saccrp-L	abcdef + ABCDE : ABCDEabcdef
SACCD2	saccrp-L <==> akg + lys-L	ABCDEabcdef : ABCDE + abcdef


#Fatty Acid pathway
#ACCOACr	accoa + hco3 <==> malcoa	ab + c : abc
#FAS40COA	 accoa + malcoa --> btcoa + co2	ab + cde : abcd + e
#FAS60COA	 btcoa + malcoa --> hxcoa + co2	abcd + efg : abcdef + g
#FAS80COA	 hxcoa + malcoa --> occoa + co2	abcdef + ghi : abcdefgh + i
#FAS100COA	malcoa + occoa --> dcacoa + co2	ijk + abcdefgh : abcdefghij + k
#FAS120COA	dcacoa + malcoa --> ddcacoa + co2	abcdefghij + klm : abcdefghijkl + m
#FAS140COA	ddcacoa + malcoa --> tdcoa + co2	abcdefghijkl + mno : abcdefghijklmn + o
#FAS160COA	tdcoa + malcoa --> pmtcoa + co2	abcdefghijklmn + opq : abcdefghijklmnop + q
#FAS180COA	pmtcoa + malcoa --> stcoa + co2	abcdefghijklmnop + qrs : abcdefghijklmnopqr + s
#FAS40	 ac + malcoa --> but + co2	ab + cde : abcd + e
#FAS60	 but + malcoa --> hxa + co2	abcd + efg : abcdef + g
#FAS80	 hxa + malcoa --> octa + co2	abcdef + ghi : abcdefgh + i
#FAS100	malcoa + octa --> dca + co2	ijk + abcdefgh : abcdefghij + k
#FAS120	dca + malcoa --> ddca + co2	abcdefghij + klm : abcdefghijkl + m
#FAS140	ddca + malcoa --> ttdca + co2	abcdefghijkl + mno : abcdefghijklmn + o
#FAS160	ttdca + malcoa --> hdca + co2	abcdefghijklmn + opq : abcdefghijklmnop + q
#FAS180	hdca + malcoa --> ocdca + co2	abcdefghijklmnop + qrs : abcdefghijklmnopqr + s
# histidine biosynthesis
#HisSyn	ru5pD + mlthf --> his-L	abcde + f : abcdef 

# Tryptophan synthesis
#ANS	chor --> anth + pyr	abcdefghij : efhijdg + abc
#TrpSyn	anth + r5p --> 3i + g3p	defghij + klmno : lkefhijdg + mno
#TrpSyn2	pran --> 3i + g3p	efghiijd : pqrlkefhijd + mno
#TRPS1	3i + ser-L --> co2 + trp-L	lkefhijdg + pqr : g + pqrlkefhijd

#ANS	chor + gln-L --> anth + pyr + glu-L	abcdefghij + ABCDE : defghij + abc + ABCDE
#PRPPS	r5p <==> prpp	abcde : abcde
#ANPRT	anth + prpp --> pran	fghijklm + abcde : abcdefghijklm
#PRAIi	pran --> 2cpr5p	abcdefghijklm : abcdefghijklm
#IGPS	2cpr5p --> 3ig3p + co2	abcdefghijklm : 
#TRPS1	3ig3p + ser-L --> g3p + trp-L	lkefhijdg + pqr : g + pqrlkefhijd

#more reactions added to core
#CBMK	co2[c] --> cbp[c]	a : a
PRPPS	r5p[c] <==> prpp[c]	abcde : abcde
GLUPRT	gln-L[c] + prpp[c] --> glu-L[c] + pram	abcde + ABCDE : abcde + ABCDE
GMPS2	gln-L[c] --> glu-L[c]	abcde : abcde
# dcamp has been simplified
ADSS	asp-L[c] --> dcamp[c]	abcd : abcd
ADSL1r	dcamp[c] --> fum[c]	abcd : abcd

#Fluxes Out
ACt2r	ac[e] <==> ac	ab : ab
ACtr	ac[e] <==> ac	ab : ab
EX_ac(e)	ac[e] <==> acEX	ab : ab
EX_etoh(e)	etoh[e] <==> etohEX	ab : ab
GLYCt	glyc <==> glyc[e]	abc : abc
EX_glyc(e)	glyc[e] <==> glycEX	abc : abc
CO2t	co2[e] <==> co2	a : a
EX_co2(e)	co2[e] <==>  co2EX	a : a
