# Supplementary material for: Flux-Enabled Exploration of the Role of Sip1 in Galactose Yeast Metabolism
Source: Front Bioeng Biotechnol. 2017 May 24;5:31. doi: 10.3389/fbioe.2017.00031 (PMC5443151; doi:10.3389/fbioe.2017.00031)
Supplement: Additional file 2 — Jupyter notebook QMM library 2S-13C MFA calculation code and input files. Zip file containing a Jupyter notebook file (two_scale_sip1_calculations.ipynb) used to run all flux calculations, another Jupyter notebook (extracellular_flux_calculation_example.ipynb) demonstrating the an example extracellular flux calculation, the QMM library code necessary to infer flux profiles via 2S-13C MFA, text file inputs for the glucose feed labeling, extracellular fluxes, measured intracellular metabolite MDVs, the standard deviations corresponding to these measured MDVS, genome-scale model, and the core reaction network files corresponding to strain/condition pairs U, S, UG, and SG. [file Data_Sheet_2.ZIP › additional_file_2/SBMLclasses.py]

import os, sys, re, numpy, random, copy
#import FluxModels
import GAMSclasses, core, DB
import Genes, Proteins
from GAMSclasses import file2tuple


#sys.path.append(os.environ['QUANTMODELPATH']+"/code/core/emu_gamsmix/code")


from collections import Iterable
import libsbml


class ReactionNetwork:
    """ A general class for reaction networks.  Currently supports SBML file input and output. """

    def __init__(self, input_, standardMetNames='SBML', standardRxnNames='SBML'):
        """ input_ can be: 
              1-) A SBML file, which can be in the form of a filename or a file tuple = (filename,string) 
              2-) An information tuple = (modelName,Notes,metList,reactionList)
        
            StandarizeNames decides whether to change names of metabolites and reactions to standard versions or keep them as they are.
        """

        self.errorCount = 0
        self.logStrings = []

        self.modelName    = 'undefined'
        self.notes        = {}
        self.metList      = []
        self.reactionList = []

        errorCount = 0
        logStrings = []

        # input parsing
        try:   # input is filename or full xml string
            # TODO: This could break for any number of reasons.
            # -Case mismatch of the tag
            # -Nonstandard spacing in the tag
            # -Very nonstandard filename that looks like SBML
            # -Unicode issues
            if '<sbml' in input_ and '</sbml>' in input_:  # input is a sbml string TODO: make a better SBML check
                [errorCount,logStrings] = self.parseStructuresFromSBML(input_)
            else:                  # Storing file as a string
                # Storing file as a string
                with open(input_, 'r') as file:
                    sbmlFileString = file.read()
                file.closed
                if not sbmlFileString:
                    errorCount = 1
                    logStrings = ['Input does not appear to be SBML, or file does not exist.']
                else:
                    [errorCount,logStrings] = self.parseStructuresFromSBML(sbmlFileString)

        except TypeError:
            # TODO: Rewrite this to check that the passed object is type tuple, then to count the contents in the tuple.
            # 2 arguments: Attempt to parse SBML file in tuple form
            # 4 arguments: Attempt to assign SBML data as tuples
            # Any other number: Throw an error.
            try:   # File in tuple form
                filename, sbmlFileString = input_
                [errorCount,logStrings] = self.parseStructuresFromSBML(sbmlFileString)
            except ValueError:
                modelName,notes,metList,reactionList = input_
                # Store things
                try:
                    self.modelName    = modelName
                    self.notes        = notes
                    self.metList      = metList
                    self.reactionList = reactionList
                except NameError:
                    errorCount = 1
                    logStrings = ['Input appears to be a data tuple, but does not contain enough data structures.']

        self.errorCount = self.errorCount + errorCount
        self.logStrings.extend(logStrings)

        # Convert all names to formats that do not conflict with GAMS
        self.standardMetNames = standardMetNames
        self.standardRxnNames = standardRxnNames

        #if errorCount == 0:      # Why do we need this if here?
        self.standardizeMetNames()
        self.standardizeRxnNames()        


    def parseStructuresFromSBML(self, sbmlFileString):

        logStrings = []
        # ###### Reading file
        sbmldoc   = libsbml.readSBMLFromString(sbmlFileString)

        errorCount = sbmldoc.getNumErrors()
        if errorCount:
            errs = sbmldoc.getErrorLog()
            for x in range(errorCount):
                err = errs.getError(x)
                logStrings.append(err.getMessage())
                #return errorCount, logStrings   # This line aborts the whole parsing if there are ANY SBML errors. It is a bit too stringent

        model     = sbmldoc.getModel()
        modelName = model.getName()
        logStrings.append('Parsed model name ' + modelName)

        # ###### Get notes (= everything stored in SBML as notes: GCMS labeling and so on...)
        notes    = model.getNotes()
        notesOut = SBMLNotesDictionary(notesSBML=notes)

        # Change labeling abbreviations to those found in fragDictBasic. This should probably go into its own method of a Notes class
        types = ['GCMS','GCMS(fit)','LCMS','LCMS(fit)','CEMS','CEMS(fit)']  #TODO: create a more general way to do this
        for type_ in types:
            if type_ in notesOut:
                MDVDict = notesOut[type_]
                for abbrev in MDVDict:
                    labelData = MDVDict[abbrev]
                    abbrevNew = labelData.getAbbrev(abbrev,standard = True)
                    if abbrevNew != abbrev:
                        MDVDict[abbrevNew] = MDVDict[abbrev]
                        MDVDict.pop(abbrev)
                        
        # ####### Species
        listOfSpecies = model.getListOfSpecies()

        mets = []
        anyFeed   = False
        anySource = False

        for sp in listOfSpecies:
            # Changing met name to appropiate form
            spNameOld   = sp.getId().replace('M_','',1)
            fullName    = sp.getName().replace('M_','',1)
            ncarbons    = 0
            excluded    = False
            source      = False
            feed        = False
            destination = False
            carbonsOut  = 'none'
            formula     = ''
            
            # Name changing     # TODO: Not used?
            #met    = core.met(spNameOld)
            #spName = met.name
            #spName = met.convNameSBML2Comp()
            #if ('CARBON TRANSITIONS TYPE' in notesOut) and (notesOut['CARBON TRANSITIONS TYPE'].strip() == 'standard'):
            #    spName    = met.convName2Std()      #TODO: convert to sbml?        # Not sure this needs to be kept for any reason

            spNotes = {}
            # Getting metabolite names for each category
            if sp.isSetNotes():
                notes    = sp.getNotes()
                spNotes  = SBMLNotesDictionary(notesSBML=notes)

                destination   = True                     if 'DEST'          in spNotes else destination
                carbonsOut    = spNotes['DEST']          if 'DEST'          in spNotes else carbonsOut                        
                source        = spNotes['SOURCE']        if 'SOURCE'        in spNotes else source
                excluded      = spNotes['EXCLUDED']      if 'EXCLUDED'      in spNotes else excluded
                feed          = spNotes['FEED']          if 'FEED'          in spNotes else feed
                ncarbons      = spNotes['CARBON NUMBER'] if 'CARBON NUMBER' in spNotes else ncarbons
                formula       = spNotes['FORMULA']       if 'FORMULA'       in spNotes else formula

                anySource = True if source else anySource
                anyFeed   = True if feed else anyFeed
          
            met = core.met(spNameOld, ncarbons, excluded, source, feed, destination, carbonsOut, fullName=fullName, formula=formula, extraNotes=spNotes)
            mets.append(met)

        logStrings.append('Detected ' + str(len(listOfSpecies)) + ' species, parsed ' + str(len(mets)) + ' mets')
            
        # Creating met list    
        metList = core.metList(mets)

        # Warning if no feed
        if not anyFeed and anySource:
            logStrings.append('Feed not present!')

        # ####### Reactions
        listOfReactions = model.getListOfReactions()
        Cvec            = {}
        metDict = metList.getMetDict()

        setFluxesCount = 0
        boundedFluxesCount = 0
        closelyBoundedFluxesCount = 0

        reactions = []
        for rxn in listOfReactions:
            #rxnName        = rxn.getId().replace('_DASH_','-').replace('_LPAREN_','(').replace('_RPAREN_',')')
            #rxnName        = rxnName.replace('R_','',1).replace('_e_','(e)',1)
            rxnName        = rxn.getId().replace('R_','',1).replace('_e_','(e)',1)
            exchangeReaction = True if rxnName[0:3] == 'EX_' else False 
            
            # Stoichiometry
            reactList = rxn.getListOfReactants()
            reacts = []
            for react in reactList:
                reactName = react.getSpecies().replace('M_','',1)
                metabolite = metDict[reactName]
                react = core.reactant(metabolite,react.getStoichiometry())
                reacts.append(react)
                                
            prodList = rxn.getListOfProducts()
            prods =[]
            for prod in prodList:
                prodName = prod.getSpecies().replace('M_','',1)
                metabolite = metDict[prodName]
                prod = core.product(metabolite,prod.getStoichiometry())
                prods.append(prod)
                    
            #  Carbon Transitions and other notes
            reactionLine = 'None'
            subsystem   = 'None'
            flux        = None
            geneString        = None
            geneValueString = None
            proteinString = None
            proteinValueString = None
            rxnNotes = {}
            if rxn.isSetNotes():
                rxnNotesSBML = rxn.getNotes()
                rxnNotes     = SBMLNotesDictionary(notesSBML=rxnNotesSBML)
                if 'CARBON_TRANSITIONS' in rxnNotes:
                    tl = rxnNotes['CARBON_TRANSITIONS'].replace('==','<==>').replace('--','-->')
                    transitionsLine = core.atomTransition(rxnName + "\t" + tl)
                    reactionLine = transitionsLine.fullLine
                if 'FLUX VALUE' in rxnNotes:
                    flux = rxnNotes['FLUX VALUE']
                if 'SUBSYSTEM' in rxnNotes:
                    subsystem = rxnNotes['SUBSYSTEM']
                if 'GENE_ASSOCIATION' in rxnNotes:
                    geneString = rxnNotes['GENE_ASSOCIATION']
                if 'GENE_TRANSCRIPTION_VALUES' in rxnNotes:
                    geneValueString = rxnNotes['GENE_TRANSCRIPTION_VALUES']
                if 'PROTEIN_ASSOCIATION' in rxnNotes:
                    proteinString = rxnNotes['PROTEIN_ASSOCIATION']
                if 'PROTEIN_COPY_VALUES' in rxnNotes:
                    proteinValueString = rxnNotes['PROTEIN_COPY_VALUES']

            geneSets = []
            if geneString:
                geneString = re.sub('^\s*:','', geneString) # Chop off any bogus colon
                geneString = geneString.strip()
                if geneString.lower() in ["none", "n.a.", "n/a"]:
                    geneString = ""
                if geneString != "":
                    geneSets = Genes.GeneSet.createSetsFromStrings(geneString, geneValueString)
            proteinSets = []
            if proteinString:
                proteinString = re.sub('^\s*:','', proteinString) # Chop off any bogus colon
                proteinString = proteinString.strip()
                if proteinString.lower() in ["none", "n.a.", "n/a"]:
                    proteinString = ""
                if proteinString != "":
                    proteinSets = Proteins.ProteinSet.createSetsFromStrings(proteinString, geneString, proteinValueString)

            #  Measured fluxes (MeasFluxes for 13CMFA, UB and LB for 2S-13CMFA or FBA)
            cval = 0
            LB = None
            UB = None

            listOfParameters = rxn.getKineticLaw().getListOfParameters()
            for par in listOfParameters:
                if par.getId() == 'LOWER_BOUND':
                    LB = par.getValue()
                elif par.getId() == 'UPPER_BOUND':
                    UB = par.getValue()
                elif par.getId() == 'OBJECTIVE_COEFFICIENT':
                    cval = par.getValue()
                    Cvec[rxnName] = par.getValue()
            if (LB != None) and (UB != None):
                boundedFluxesCount = boundedFluxesCount + 1
                if (LB == UB):
                    closelyBoundedFluxesCount = closelyBoundedFluxesCount + 1
                
            measured,fluxBounds = core.fluxBounds(LB, UB, rxn.getReversible(), exchangeReaction)

            # This is where we can figure out of any of the reactions in the document
            # have determined fluxes (rather than just flux bounds) embedded in them.
            if flux:
                setFluxesCount = setFluxesCount + 1            
            else:
                flux = fluxBounds

            # Instantiating reaction
            reaction = core.reaction(rxnName, rxn.getReversible(), False, measured, flux=flux, fluxBounds=fluxBounds,
                                     reactionLine=reactionLine, exchange=exchangeReaction, reactants=reacts, products=prods,
                                     cval=cval, subsystem=subsystem, gene=geneSets, protein=proteinSets, extraNotes=rxnNotes)
            reactions.append(reaction)

        self.modelName    = modelName
        self.notes        = notesOut
        self.metList      = metList
        self.reactionList = core.reactionList(reactions)

        # Stoich.matrix
        #self.stoichMatrix = self.reactionList.getStoichMatrix()

        self.initialSetFluxesCount     = setFluxesCount
        self.initialBoundedFluxesCount = boundedFluxesCount
        self.initialCloselyBoundedFluxesCount = closelyBoundedFluxesCount

        logStrings.append('Detected ' + str(len(listOfReactions)) + ' reactions, parsed ' + str(len(reactions)) + '.')
        logStrings.append('Found ' + str(boundedFluxesCount) + ' bounded fluxes (with ' + str(closelyBoundedFluxesCount) + ' closely bounded) and ' + str(setFluxesCount) + ' set fluxes.')

        return errorCount, logStrings


    def getSBMLFromTuple(self, tup):
        "Obtain sbml string from input tuple =(modelName, notes, metList, reactionList)" 
        modelName, notes, metList, reactionList = tup

        # #### Creating model
        nspace = libsbml.SBMLNamespaces(2,1)
        nspace.addNamespace("http://www.w3.org/1999/xhtml","html")
        newDoc       = libsbml.SBMLDocument(nspace) 
        model      = newDoc.createModel()
        model.setId(modelName)
        model.setName(modelName)

        # #### Add notes
        notesSBML = SBMLNotesDictionary(notesDict=notes)
        model.appendNotes(notesSBML)

        # #### Create compartments               TODO: obtain compartments from reaction Network (from metList)
        Extra = model.createCompartment()
        Extra.setId('Extra_organism')
        Cytosol = model.createCompartment()
        Cytosol.setId('Cytosol')
        Cytosol.setOutside('Extra_organism')
    
        # #### Create Units
        fluxunit = model.createUnitDefinition()
        fluxunit.setId('mmol_per_gDW_per_hr')
        mole = model.createUnit()   
        mole.setKind(libsbml.UNIT_KIND_MOLE)
        mole.setScale(-3)
        gram = model.createUnit()
        gram.setKind(libsbml.UNIT_KIND_GRAM)
        gram.setExponent(-1)
        second = model.createUnit()
        second.setKind(libsbml.UNIT_KIND_SECOND)
        second.setExponent(-1)
        second.setMultiplier(0.00027777)

        # #### Add Species                  TODO: Make sure the mets in the reactions and these are the same object instances?
        for met in metList.mets:
            sp  = model.createSpecies()
            metNameSBML = met.name
            fullName    = met.fullName

            sp.setId("M_"+metNameSBML)
            sp.setName("M_"+fullName)
            sp.setCompartment('Cytosol')

            spNotes = met.extraNotes
            # Metabolite notes
            if met.destination:
                spNotes['DEST']          = met.carbonsOut
            if met.source:    
                spNotes['SOURCE']        = ''               #TODO: change this to true or something less ethereal
            if met.excluded:
                spNotes['EXCLUDED']      = ''
            if met.source:
                spNotes['FEED']          = met.feed
            spNotes['CARBON NUMBER'] = met.ncarbons
            
            spSBMLNotes = SBMLNotesDictionary(notesDict=spNotes)
            sp.appendNotes(spSBMLNotes)
            
            # Adding species to model    
            model.addSpecies(sp)
        
        # ### Add Reactions

        for reaction in reactionList.reactions:
            sbmlRxn = model.createReaction()
            rxnname = "R_"+reaction.name.replace('(e)','_e_',1)    #TODO: generalize this for JO1366
            sbmlRxn.setId(rxnname)
            sbmlRxn.setName(rxnname)
            sbmlRxn.setReversible(0)
            if reaction.reversible:
                sbmlRxn.setReversible(1)

            #  Reactants
            for react in reaction.reactants:
                stoich = react.stoichiometry
                spref  = sbmlRxn.createReactant()
                spref.setSpecies("M_"+react.name)   # M_ added in front because libsbml screws up if metabolites start with a number
                spref.setStoichiometry(stoich)
            #  Products
            for prod in reaction.products:
                stoich = prod.stoichiometry
                spref  = sbmlRxn.createProduct()
                spref.setSpecies("M_"+prod.name)         
                spref.setStoichiometry(stoich)

            #  Kinetic law (upper and lower bounds)
            kinlaw = sbmlRxn.createKineticLaw()
            parLB = kinlaw.createParameter()
            parLB.setId('LOWER_BOUND')
            parLB.setUnits('mmol_per_gdW_per_hr')
        
            parUB = kinlaw.createParameter()
            parUB.setId('UPPER_BOUND')
            parUB.setUnits('mmol_per_gdW_per_hr')
        
            try:
                UB = reaction.fluxBounds.net.hi    # TODO: compact this into previous code
            except AttributeError:
                UB = 1000                       # TODO: set BigNumber for all code

            try:
                LB = reaction.fluxBounds.net.lo
            except AttributeError:
                LB = -1000 if reaction.reversible else 0
        
            parLB.setValue(LB)
            parUB.setValue(UB)

            # Kinetic law (cvec = objective vector for FBA)
            parC = kinlaw.createParameter()
            parC.setId('OBJECTIVE_COEFFICIENT')
            objective = 0
            if hasattr(reaction,'cval'):
                objective = reaction.cval
            parC.setValue(objective)

            rNotes = reaction.extraNotes
            # Add subsystem identity, gene and protein association, to the pre-existing notes dictionary
            rNotes['SUBSYSTEM'] = reaction.subsystem
            # NOTE: We can't depend on these attributes being set, because old pickled data may not contain them.
            if hasattr(reaction,'geneSets'):
                if reaction.geneSets:   # Non-empty
                    rNotes['GENE_ASSOCIATION'] = Genes.GeneSet.createStringFromSets(reaction.geneSets)
            if hasattr(reaction,'proteinSets'):
                if reaction.proteinSets:
                    rNotes['PROTEIN_ASSOCIATION'] = Proteins.ProteinSet.createStringFromSets(reaction.proteinSets)
            # Add flux value as note
            if hasattr(reaction,'flux'):
                rNotes['FLUX VALUE'] = reaction.flux
            try:
                transLine  = reaction.reactionLine.fullLine
                # Eliminate reaction name
                newLine = transLine.split('\t')   
                newLine = '\t'.join(newLine[1:])   
                # Eliminate > and < because SBML does not like them
                rNotes['CARBON_TRANSITIONS'] = newLine.replace('<==>','==').replace('-->','--')                  
            except AttributeError:    # if no transitions attached to reaction
                pass

            rxnNotesSBML = SBMLNotesDictionary(notesDict=rNotes)
            sbmlRxn.appendNotes(rxnNotesSBML)

        # Stoich.matrix
        # TODO: there is probably no need to do this calculation here. Check and eliminate
        #self.stoichMatrix = reactionList.getStoichMatrix()

        # Returning sbml file as a string
        errorCount = newDoc.getNumErrors()
        if errorCount:
            logStrings = []        
            errs = newDoc.getErrorLog()
            for x in range(errorCount):
                err = errs.getError(x)
                logStrings.append(err.getMessage())
            self.logStrings.extend(logStrings)
        return libsbml.writeSBMLToString(newDoc)


    def addReaction(self,reaction):
        """
        Adds a reaction to the network.  Input can be a reaction instance, or anything accepted by createReaction,
            e.g. a tuple, or a string of the type:
            'HMGCOAR[c] : coa + mev-R + 2 nadp <==> 2 h + hmgcoa + 2 nadph'
        """
        # If the reaction is not a reaction object, try to convert it.
        if reaction.__class__.__name__ != 'reaction':
            line = reaction
            reaction = createReaction(line)
            reaction =  self.convRxnName(reaction)
        # If the conversion was not successful for some reason, give up
        if reaction.__class__.__name__ != 'reaction':
            return False

        # Find metabolites already in network
        newMetabolites = []
        metList = self.reactionList.getMetList()    # Compact this
        metDict = {}
        for met in metList:
            metDict[met.name]=met
        newReactants=[]                        
        for reactant in reaction.reactants:
            if reactant.name in metDict:
                reactant = core.reactant(metDict[reactant.name],reactant.stoichiometry)                    
                newReactants.append(reactant)
            else:
                newReactants.append(reactant)
                newMetabolites.append(reactant.originalMet)
        newProducts=[]                        
        for product in reaction.products:
            if product.name in metDict:
                product = core.product(metDict[product.name],product.stoichiometry)                    
                newProducts.append(product)
            else:
                newProducts.append(product)
                newMetabolites.append(product.originalMet)
        reaction.reactants = newReactants
        reaction.products  = newProducts
        # Create new reactionList
        reactionList = self.reactionList
        newReactions = []
        newReactions.append(reaction)
        newReactions.extend(reactionList.reactions)
        
        self.reactionList = ReactionList.reactionList(newReactions)
        if newMetabolites:    # Add metabolites not already present
            self.metList.addMetabolites(newMetabolites)
        return True


    def deleteReaction(self,reactionName):
        """
        Eliminates the reaction with the given name from the network.    
        """
        newReactions = []
        for reaction in self.reactionList.reactions:
            if reaction.name != reactionName:
                newReactions.append(reaction)
                
        self.reactionList = core.reactionList(newReactions)
        self.metList      = self.reactionList.getMetList() 
        
        # Notes and modelName remain the same


    def changeModelName(self,name):
        self.modelName    = name


    def convMetName(self,met):
        """Converts the metabolite name to standard format as defined in reaction network"""
        if met.__class__.__name__ == 'met':
            met.convName2('SBML')          
            newMet = met
        elif met.__class__.__name__ == 'str':        
            tmpMet  = core.reaction(met)
            newMet = tmpMet.convName2('SBML') 
        else:
            raise Exception('Input for metabolite name standarization is neither string nor met instance: '+str(met)+'\n __class__.__name__ = '+str(met.__class__.__name__ ))
            
        return newMet


    def convRxnName(self,rxn):
        """Converts the reaction name to standard format as defined in reaction network"""
        if rxn.__class__.__name__ == 'reaction':
            rxn.convName2('SBML')            
            newRxn = rxn
        elif rxn.__class__.__name__ == 'str':        
            tmpRxn  = core.reaction(rxn)
            newRxn = tmpRxn.convName2('SBML') 
        else:
            raise Exception('Input for reaction name standarization is neither string nor reaction instance: '+str(rxn)+'\n __class__.__name__ = '+str(rxn.__class__.__name__ ))
            
        return newRxn       


    def convRxnLine(self,reactionLine):
        """Converts reaction and metabolite names to standard format as defined in reactionLine"""
        reactionLine.convRxnName2('SBML')   
        reactionLine.convMetNames2('SBML')       
        
        return reactionLine


    def standardizeMetNames(self):
        """Standardizes met names to one single style"""
        self.metList.convNames2('SBML')            
        self.reactionList.convMetNames2('SBML')


    def standardizeRxnNames(self):
        """Standardizes reaction names to one single style"""
        self.reactionList.convRxnNames2('SBML')   


    # Change flux bounds
    def changeFluxBounds(self,reactionName,flux):
        "Changes flux bounds"
        if flux.__class__.__name__ == 'flux':        # full flux instantiation provided
            reacDict = self.reactionList.getReactionDictionary()
            reaction = reacDict[reactionName]
            reaction.fluxBounds = flux 
        elif flux.__class__.__name__ == 'tuple':
            lb,ub = flux
            fluxNew = core.flux(((core.rangedNumber(lb,(lb+ub)/2,ub)),(core.rangedNumber(0.0,0.0,0.0))))
            self.changeFluxBounds(reactionName,fluxNew)      
        else:      # shortened version                 
            try:            
                bounds = float(flux)                      
                fluxNew = core.flux(((core.rangedNumber(bounds,bounds,bounds)),(core.rangedNumber(0.0,0.0,0.0))))
                self.changeFluxBounds(reactionName,fluxNew)       
            except:
                print 'wrong input!!!'


    def loosenFluxBounds(self,reactionName,percentage):
        "Widens the gap between lb and ub by the percentage"
        assert percentage >  0  , "percentage must be > 0 and <= 100"     
        assert percentage <= 100, "percentage must be > 0 and <= 100"     
        
        gap = 10
        reacDict = self.reactionList.getReactionDictionary()
        reaction = reacDict[reactionName]
        try:
            ub = reaction.fluxBounds.net.hi                            
            lb = reaction.fluxBounds.net.lo
        except AttributeError:
            pass

        if lb == ub:
            if lb == 0:
                pass
            else:
                gap = lb
        else:
            gap = ub-lb
        gap = abs(gap)
        
        extraGap = percentage/100.0*gap
        lb = lb - extraGap
        ub = ub + extraGap

        measured,fluxBounds = core.fluxBounds(lb,ub,reaction.reversible,reaction.exchange)
        reaction.fluxBounds = fluxBounds


    def changeCval(self,name,val):
        "Changes cvec value for linear optimization problem"
        reactionDict = self.reactionList.getReactionDictionary()
        reactionDict[name].cval = val
           
        
    def shutCarbonIntake(self):
        "Shuts down carbon intake from exchange reactions"    # TODO: this function is not used at all and can probably be eliminated
        reacDict = self.reactionList.getReactionDictionary()
        for name in reacDict:
            reaction = reacDict[name]
            if reaction.exchange:
                ub = reaction.fluxBounds.net.hi
                reaction.fluxBounds = core.fluxBounds(0,ub,reaction.reversible,reaction.exchange)


    # Output of stoichiometry, mets and rxns for FBA problem        
    # TODO: compact this through methods in reactionList and metList
    def getStoichMetRxnFBAFiles(self,vSuggested='default'):
        fileSet = []

        # Big stoichiometry matrix
        #stoichMatrix = self.stoichMatrix
        stoichMatrix = self.reactionList.getStoichMatrix()
        stoichMatrixBigString = stoichMatrix.gamsParameter.write('toString')
        fileSet.append(('Sbig.txt',stoichMatrixBigString))

        # Big set of mets and reactions
        hybridMetsSet = GAMSclasses.GAMSset('hybridmets',set(stoichMatrix.mets))
        hybridReacsSet = GAMSclasses.GAMSset('hybridreacs',set(stoichMatrix.rxns))
        fileSet.append(('hybridmets.txt',hybridMetsSet.write('toString')))
        fileSet.append(('hybridreacs.txt',hybridReacsSet.write('toString')))

        # Suggested fluxes
        if vSuggested == 'default':
            jFBASUGGset  = GAMSclasses.GAMSset('jFBAsugg',set([]))    
            vFBASUGGpar  = GAMSclasses.GAMSParameter('vFBASUGG',[])
        else:
            assert vSuggested.__class__.__name__=='fluxGAMSpar', 'vSuggested must be a fluxGAMSpar class'   
            reactionList = vSuggested.getReactionList()
            jFBASUGGset = GAMSclasses.GAMSset('jsugg',set(reactionList.getReactionNameList(level=1)))
            vFBASUGGpar = vSuggested            
        fileSet.append( ('jFBAsugg.txt',jFBASUGGset.write('toString')) )
        fileSet.append( ('vFBASUGG.txt',vFBASUGGpar.write('toString')) )
        
        # Rest of FBA parameters
        reactionList = self.reactionList
        metList      = self.metList

        UBPar   = reactionList.getUB()
        LBPar   = reactionList.getLB()
        CvecPar = reactionList.getCvec()
        BvecPar = metList.getBvec()

        # Checks
        measFluxes = reactionList.getMeasuredFluxes(level=1)
        
        for name in measFluxes:
            flux = measFluxes[name]
            if flux.lo > flux.hi:
                raise Exception('Flux '+name+' has lower bound higher than upper bound: lb='+str(flux.lo)+',ub='+str(flux.hi))

        fileSet.append( ('ubvec.txt',UBPar.write('toString')) )
        fileSet.append( ('lbvec.txt',LBPar.write('toString')) )
        fileSet.append( ('cvec.txt',CvecPar.write('toString')) )
        fileSet.append( ('bvec.txt',BvecPar.write('toString')) )

        return fileSet        


    def getStoichMetRxnFVAFiles(self,studiedReactions='default'):
        FBAfiles = self.getStoichMetRxnFBAFiles()

        if studiedReactions == 'default':
            stoichMatrix = self.reactionList.getStoichMatrix()
            rxnsSet = GAMSclasses.GAMSset('studiedfluxes',stoichMatrix.rxns)
            FBAfiles.append( ('studiedfluxes.txt', rxnsSet.write('toString')) )    
        else:
            studiedRxnsSet = GAMSclasses.GAMSset('studiedfluxes',studiedReactions)
            FBAfiles.append( ('studiedfluxes.txt', studiedRxnsSet.write('toString')) )    

        return FBAfiles


    def getSolverOptFiles(self):                                             #
        # This should be done better

        conOptFileName   = 'conopt.opt'
        cplexOptFileName = 'cplex.opt'
        try: 
            dirGAMSFile =  os.environ['QUANTMODELPATH']+'/' 
        except KeyError:
            raise Exception('QUANTMODELPATH environment variable not set')        

        conOptFileName   = dirGAMSFile + conOptFileName
        cplexOptFileName = dirGAMSFile + cplexOptFileName

#        return([cplexOptFileName,conOptFileName])    
        return([file2tuple(cplexOptFileName),file2tuple(conOptFileName)])    


    # Write SBML file
    # TODO: Remove this one in favor of the named ones below.
    def write(self,fileName):        
        if fileName == 'toString':
            output = self.getSBMLString();
        else:
            output = self.writeToFile(fileName);    
        return output


    #def toString(self):
    #    return self.getSBMLString();


    # Write SBML file
    def writeToFile(self,fileName):
        doc = libsbml.readSBMLFromString(self.getSBMLString())
        status = libsbml.writeSBMLToFile(doc,fileName)
        output = status
    
        return output


    def getSBMLString(self):
        return self.getSBMLFromTuple( (self.modelName, self.notes, self.metList, self.reactionList) )


    def loadFluxes(self,fileName,normalizingFlux='none'):        # TODO: I think this is used nowhere. it should probably be eliminated
        "Load fluxes from file into SBML. Format for input filename should be: ENI 0.44 [0.85] ==> net flux, exchange coefficient (reversible) or PDH 1.32 (non reversible)"
        # Open file and store values in dictionary
        file = open(fileName)
        fluxDict = {}
        for line in file:
            name  = line.split('\t')[0].strip()
            comps = line.split('\t')[1].strip().split(' ')
            netFlux   = float(comps[0])
            
            if len(comps) >= 2:
                exchInfo = comps[1]
                if '[' in exchInfo and ']' in exchInfo:
                    exchCoeff = float(comps[1].replace('[','').replace(']',''))
                elif '(' in exchInfo and ')' in exchInfo:
                    exchange = float(comps[1].replace('(','').replace(')',''))
                    exchCoeff = ''
                else:
                    print 'Unknown format for exchange flux information: ' + exchInfo
            else:
                exchCoeff = 'NA'
            
            if exchCoeff:
                if exchCoeff == 'NA':
                    flux  = core.flux(('NA','NA'),(netFlux,'NA')) 
                else:
                    flux  = core.flux(net_coeff_tup=(netFlux,exchCoeff)) 
            else:
                flux  = core.flux(net_exc_tup=(netFlux,exchange))

            fluxDict[name] = flux

        # Normalizing fluxes by normalizing Flux
        if normalizingFlux != 'none':
            # Find flux value
            if normalizingFlux in fluxDict:
                normalization = fluxDict[normalizingFlux].net
            else:
                raise Exception('Normalizing Flux ' + normalizingFlux + ' not found in fluxes input')

            for name in fluxDict:
                flux = fluxDict[name]
                flux.net = flux.net/normalization
                if flux.exchange != 'NA':
                    flux.exchange = flux.exchange/normalization
                    flux.forward  = flux.forward/normalization
                    flux.backward = flux.backward/normalization
                
        # Store Flux dictionary
        reactionList = self.reactionList 
        for reaction in reactionList:
            if reaction.name in fluxDict:
                flux = fluxDict[reaction.name]
                if reaction.reversible and flux.exchange=='NA':
                    flux = core.flux(net_coeff_tup=(flux.net,0)) 
                reaction.flux = flux

        # Return names of loaded fluxes
        return set(fluxDict.keys())


    def loadFluxBounds(self, fileName, convert2SBML=True):
        """
        Loads bounds for fluxes from file. Format should be: EX_ac(e):  0.3 [==] 0.45
        convert2SBML decides whether names are converted to SBML format
        """
        file = open(fileName)
        # Load data from file
        bounds = {}
        for line in file:
            if line.strip():
                rxn   = core.reaction(line.strip().split(':')[0])
                if convert2SBML:
                    rxn = self.convRxnName(rxn)
                    #rxn.convName2SBML()
                sides = line.strip().split(':')[1]
                lb    = float(sides.split('[==]')[0])
                ub    = float(sides.split('[==]')[1])
                bounds[rxn.name] = (lb,ub)
            
        # Put bounds in reactions
        reactionDict = self.reactionList.getReactionDictionary()    
        for name in bounds:
            lb,ub = bounds[name]
            reaction = reactionDict[name]
            self.changeFluxBounds(name, core.fluxBounds(lb, ub, reaction.reversible, reaction.exchange)[1] )


    def fixFluxes(self, names='all'):
        "Sets flux bounds (upper and lower) to be the flux values stored in smbl file"

        reactionList  = self.reactionList
        reactionList.fixFluxes(level=2, names=names)


    def capFluxBounds(self, maximum=100):
        self.reactionList.capFluxBounds(maximum)


    def getHighestCarbonInput(self, bounds=True):
        """
        Finds name of exchange reaction with highest input
        This is typically used as a reference for drawing fluxes
            - Bounds indicates whether the flux should be inferred from the lower and upper bounds (flux calculation has not been run) 
            or from the actual flux value
        """
        # Obtain carbon dictionary
        carbonDict = core.getCarbonDict(self.reactionList)  
        
        minim = 0
        name  = ''
        for reaction in self.reactionList.reactions:
            if reaction.exchange:
                if bounds:
                    ub = reaction.fluxBounds.net.hi
                    lb = reaction.fluxBounds.net.lo
                    if abs(ub-lb) < max(0.1*abs(ub),0.01): 
                        value = -abs((ub+lb)/2) 
                    else:
                        value = 0
                else:
                    value = reaction.flux.getComp('net','best')
                value = value*carbonDict[reaction.reactants[0].name]
                
                if value < 0 and value < minim:
                    minim = value
                    name  = reaction.name
        return name


class C13ReactionNetwork(ReactionNetwork):
    """ A derived class for 13C sbml files """

    def __init__(self, input_):
        # sbml files and input tuples =(modelName, notes, metList, reactionList) contain the same information
        debug = False                
                
        # Proceed as for general SBML file
        ReactionNetwork.__init__(self, input_)
        if debug:        
            self.reactionList.writeReactionFile('C13linesB.txt')
        
        # Process carbon transitions and make necessary checks
        self.reactionList.processCarbonTransitions()        
        #self.reactionList.processCarbonTransitions2()
        transitions = self.reactionList.transitions
        equivEMUs   = transitions.equivEMUs
        dummyEMUs   = transitions.dummyEMUs
        emuList     = transitions.getEMUList(equivEMUs.elements)

        self.reactionList.getCarbonDict()


    def addLabeling(self,filename,dataType,STDfilename='default',minSTD=0.001):
        """
        Loads labeling data from files (filename input) of this type:
            
            Amino acid	Fragment	Mass distribution									
                       m0	      m1	      m2	      m3	     m4	     m5	   m6	       m7	     m8	 m9
            fdp	M-0	0.381 	0.244 	0.081 	0.116	     0.041	     0.017	   0.119	 -	     -	 -
            dhap	M-0	0.584 	0.165 	0.094 	0.157      -	     -	   -	       -	     -	 -
            3pg	M-0	0.636 	0.173 	0.038 	0.153      - 	     -	   -	       -	     -	 -

        dataType indicates the kind of data: GCMS, LCMS or CEMS. LCMS and CEMS are equivalent. GCMS varies in naming convention for fragments

        Labeling error come in the same format from STDfileName:
            
           Amino acid	Fragment	Mass distribution									
                       m0	      m1	      m2	      m3	     m4	     m5	   m6	       m7	     m8	 m9
            fdp	M-0	0.021 	0.006 	0.004 	0.016	     0.003	     0.002	   0.009	 -	     -	 -
            dhap	M-0	0.007 	0.003 	0.006 	0.002      -	     -	   -	       -	     -	 -
            3pg	M-0	0.005 	0.007 	0.008 	0.005      - 	     -	   -	       -	     -	 -            
            
        minSTD is the minimum error (it needs to be larger than zero to avoid infinities in the objective function).
        
        """ 
        # Check dataType input
        types = ['GCMS','LCMS','CEMS']
        if dataType not in types:
            raise Exception('Type '+dataType+' not among supported types:\n'+str(types))
        
        # Reading File
        # MDVs
        MDVfile = open(filename)
        MDVfile.readline()      # Leaving headers out
        MDVfile.readline()
        # STDs
        STDfile=[]
        if STDfilename != 'default':
            STDfile  = open(STDfilename)
            STDfile.readline()      # Leaving headers out
            STDfile.readline()       
        
        MSDict = {}
        for line in MDVfile:
            STDline = STDfile.readline() if STDfile else ''
            MSdata = getattr(core, dataType)(lines=(line,STDline),minSTD=minSTD)
            MSDict[MSdata.abbrev] = MSdata
        MDVfile.close()
        
        # Modifying Notes from file tuple
        Notes           = self.notes
        Notes[dataType] = MSDict             


    def addFeed(self,filename):
        """
        Adds feed labeling information contained in filename of the type:

        0.4% Glucose: 30% 1-C 20% U 50% UN          (50% unlabeled, 30% labeled in first carbon, 20% full labeled)
        
        """
        
        # Metabolite dictionary for inputs
        # TODO: expand this into its own function
        MetDict   = {
                     'Glucose':['glc-D[e]','glcDE','glc_D_e','glcDE_c'],
                     'Acetate':['ac[e]','ac_e'],
                     'Ethanol':['etoh[e]','etoh_e'],
                     'AcetylCoa':['accoa','accoa[e]','accoa_c'],
                     'Aspartate':['Asp','asp','asp_c']
                     }   

        Feed = {}                     
        inputFile      = open(filename)
        for line in inputFile:
            inputMet  = re.search(' (\w+):',line).group(1)
            for met in MetDict[inputMet]:
                Feed[met] = line
            
        # Modifying Tuple
        mets = self.metList.mets   
        for met in mets:
            if met.name in Feed:
                met.source = True
                met.feed   = Feed[met.name]


    # Randomize GCMS data
    def randomizeLabeling(self):
        dataTypes = ['GCMS','CEMS','LCMS']
        for type in dataTypes:
            try:
                data = self.notes[type]
                for abbrev in data:
                    data[abbrev].randomize()
            except KeyError:
                pass
        
#        GCMS    = self.notes['GCMS']
#        for abbrev in GCMS:
#            GCMS[abbrev].randomize()


    def fragDict(self,verbose=False):
        # ## Getting basic dictionary
        fragDictBasic = DB.fragDictBasic()
        
        # ## Creating GCMS, CEMS and LCMS Dictionary  # this should be done more compactly
        # GCMS 
        try:
            GCMS     = self.notes['GCMS']
        except KeyError:
            GCMS     = []
        try:
            GCMSfits = self.notes['GCMS(fit)']
        except KeyError:
            GCMSfits = []
            
        # LCMS 
        try:
            LCMS     = self.notes['LCMS']
        except KeyError:
            LCMS     = []
        try:
            LCMSfits = self.notes['LCMS(fit)']
        except KeyError:
            LCMSfits = []
        
        # CEMS 
        try:
            CEMS     = self.notes['CEMS']
        except KeyError:
            CEMS     = []
        try:
            CEMSfits = self.notes['CEMS(fit)']
        except KeyError:
            CEMSfits = []
        
        # ## Join all data types
        allData = [GCMS,LCMS,CEMS]
        fragDict = {}
        for type in allData:
            for abbrev in type:
                fragDict[abbrev] = type[abbrev]        
                
        allDataFits = [GCMSfits,LCMSfits,CEMSfits]
        fragDictFits = {}
        for type in allDataFits:
            for abbrev in type:
                fragDictFits[abbrev] = type[abbrev]     
        
        # ## Getting maximum length
        maxlength = 0
        for abbrev in fragDict:
            length = len(fragDict[abbrev].MDV)
            if length > maxlength:
                maxlength = length
        # Storing MDV,std and norm in fragDictOut   
        # and limiting GCMS to emus present and adapting nomenclature
        fragDictOut = {}

        try:
            allEmu      = self.reactionList.emuList.allEMU.set
        except AttributeError:
            # This is in case we are at TS. It should be rewritten as a separate method for TSReactionNetwork
            allEmu      = self.C13ReacNet.reactionList.emuList.allEMU.set
            
        # Selecting fragments that are being measured
        for abbrev in fragDict:
            MDV   = fragDict[abbrev].MDV
            inFit = fragDict[abbrev].inFit
            try:
                STD  = fragDict[abbrev].std
            except AttributeError:
                STD  = 0.03 * numpy.ones(shape=(maxlength))
            abbrev = abbrev.strip()
            #MDVfit = GCMSfits[abbrev].MDV if abbrev in GCMSfits else numpy.array([])
            MDVfit = fragDictFits[abbrev].MDV if abbrev in fragDictFits else numpy.array([])            
            if abbrev in fragDictBasic:
                frag        = fragDictBasic[abbrev]
                nameList = [frag.emu]
                
                present = False
                for name in nameList:
                    if name in allEmu:
                        frag.MDV  = MDV
                        frag.MDVfit = MDVfit if MDVfit.any() else numpy.array([])
                        #frag.std  = numpy.maximum(0.05*MDV,0.03)   
                        #frag.std  = 0.03*numpy.ones(shape=(maxlength))
                        frag.std = STD
                        frag.inFit = inFit # This decides wether fragment info is included in the fit          
                        #frag.ncarbons = min(len(MDV)-1,frag.ncarbons)      # Change number of carbons to actual measurement (if needed)  
                        frag.nmeas = len(MDV)    
                        frag.norm = numpy.ones(shape=(maxlength))*len(MDV)
                        #frag.norm = numpy.ones(shape=(maxlength))*(frag.ncarbons+1)
                        frag.emu  = name
                        fragDictOut[abbrev]= frag
                        present = True
                    
                if not present and verbose:
                    print "emu " + emuNameComp + " not present in emu network"
            else:
                print "fragDictBasic:"
                print sorted(fragDictBasic)
                raise Exception('Fragment '+ abbrev +' not in fragment dictionary')
        
        return fragDictOut    


    # Output of GCMS data
    # TODO: This should probably be done through a table class in GAMS
    def getLabelingDataFiles(self):    
        fragDict = self.fragDict()
        
        # keys
        maxlength = 13
        nkeylist  = []
        for i in range(maxlength):
            nkeylist.append(str(i))
        # Values
        MDVs        = []
        MDVerrs     = []
        MDVnorms    = []
        fragAbbrevs = []
        for abbrev in fragDict:
            frag    = fragDict[abbrev]
            MDV     = numpy.concatenate((frag.MDV,numpy.zeros(maxlength-len(frag.MDV))))
            std     = numpy.concatenate((frag.std,numpy.zeros(maxlength-len(frag.std))))
            norm    = numpy.concatenate((frag.norm[0:len(frag.MDV)],numpy.zeros(maxlength-len(frag.MDV)))) 

            MDVs.append(MDV)
            MDVerrs.append(std)
            MDVnorms.append(norm) 
            fragAbbrevs.append(abbrev)
            
        # GCMS values
        filenameGCMS = 'GCMSout.txt'    
        name         = 'labelexp'
        xkeys        = GAMSclasses.tableKeys('n',nkeylist)
        ykeys        = GAMSclasses.tableKeys('frag',fragAbbrevs)
        tableOut     = GAMSclasses.GAMStable(name,xkeys,ykeys,numpy.array(MDVs))
        GCMSSt = tableOut.write('toString')

        # GCMS errors
        filenameGCMSstd = 'GCMSerr.txt'    
        name            = 'labelstd'
        xkeys           = GAMSclasses.tableKeys('n',nkeylist)
        ykeys           = GAMSclasses.tableKeys('frag',fragAbbrevs)
        tableOut        = GAMSclasses.GAMStable(name,xkeys,ykeys,numpy.array(MDVerrs))
        GCMSstdSt = tableOut.write('toString')

        # GCMS normalizations
        filenameGCMSnorm = 'GCMSnorm.txt'    
        name             = 'labelnorm'
        xkeys            = GAMSclasses.tableKeys('n',nkeylist)
        ykeys            = GAMSclasses.tableKeys('frag',fragAbbrevs)
        tableOut         = GAMSclasses.GAMStable(name,xkeys,ykeys,numpy.array(MDVnorms))
        GCMSnormSt = tableOut.write('toString')
         
        return [(filenameGCMS,GCMSSt),(filenameGCMSstd,GCMSstdSt),(filenameGCMSnorm,GCMSnormSt)]


    # Get fragment information files
    def getFragmentInfoFiles(self, procString):
        # Unpacking
        fragDictAll = self.fragDict()
        allEmu      = self.reactionList.emuList.allEMU.set

        # Creating fragDict
        fragDict={}
        fitFragNames = []
        for abbrev in fragDictAll:
            frag = fragDictAll[abbrev]
            emuSBML = frag.emu
            if emuSBML in allEmu:
                fragDict[abbrev]=frag
                if frag.inFit:
                    fitFragNames.append(frag.abbrev)

        if not fitFragNames:
            raise Exception('No fragments found') 

        # aacorr par
        Elements = {}
        for abbrev in fragDict:
            frag    = fragDict[abbrev]
            Elements[tuple([abbrev,frag.emu])]=1
            
        aacorr = GAMSclasses.GAMSParameter('aacorr',Elements)    

        # number of fragment carbons 
        Elements = {}
        for abbrev in fragDict:
            frag    = fragDict[abbrev]
#            Elements[tuple([abbrev])]=frag.ncarbons
            Elements[tuple([abbrev])]=frag.nmeas-1

        ncarbonsf = GAMSclasses.GAMSParameter('ncarbonsf',Elements)    

        # fragments set
        fragmentsSet = GAMSclasses.GAMSset('fragments',set(fragDict.keys()))
        
        # Set of fragments involved in the fit
        fitFragsSet = GAMSclasses.GAMSset('fitFrags',set(fitFragNames))       
        
        # Gamma matrices
        # m and n sets
        twelveset = ['0','1','2','3','4','5','6','7','8','9','10','11','12']
        mset   =  GAMSclasses.GAMSset('mset',set(twelveset))
        nset   =  GAMSclasses.GAMSset('nset',set(twelveset))

        # gamma matrix
        Elements = {}
        for abbrev in fragDict:
            # if data is processed, gamma is unity
            if procString == 'proc':
                gamma = core.gammamat(len(twelveset),'')
            elif procString == 'raw':
                frag  = fragDict[abbrev]
                gamma = core.gammamat(len(twelveset),frag.comp)
            else:
                raise Exception('Unrecognized procString: '+procString)
            # GAMS par elements    
            for nind in range(len(twelveset)):
                for mind in range(len(twelveset)):
                    Elements[tuple([abbrev,str(nind),str(mind)])] = gamma[nind,mind]

        gammapar = GAMSclasses.GAMSParameter('gamma',Elements)            

        # File output
        aacorrfilename = 'aacorr.txt'
        #aacorr.write(aacorrfilename)
        aacorrSt = aacorr.write('toString')
        aacorrFile = aacorrfilename
        
        msetfilename = 'mset.txt'
        #mset.write(msetfilename)
        msetSt = mset.write('toString')
        msetFile  = msetfilename
        nsetfilename = 'nset.txt'
        #nset.write(nsetfilename)
        nsetSt = nset.write('toString')
        nsetFile  = nsetfilename

        ncarbonsfFilename = 'frag_carbon_numbers.txt'
        #ncarbonsf.write(ncarbonsfFilename)
        ncarbonsfSt = ncarbonsf.write('toString')
        ncarbonsfFile = ncarbonsfFilename
        
        fragmentsSetFilename = 'fragmentsMS.txt'
        #fragmentsSet.write(fragmentsSetFilename)
        fragmentsSetSt = fragmentsSet.write('toString')
        fragmentsSetFile = fragmentsSetFilename
        
        fitFragsSetFilename = 'fitFrags.txt'
        #fragmentsSet.write(fragmentsSetFilename)
        fitFragsSetSt = fitFragsSet.write('toString')
        fitFragsSetFile = fitFragsSetFilename        
        
        gammafilename = 'gamma_mat.txt'
        #gammapar.write(gammafilename)
        gammaparSt = gammapar.write('toString')
        gammaFile = gammafilename
        return [(aacorrFile,aacorrSt),(msetFile,msetSt),(nsetFile,nsetSt),(ncarbonsfFile,ncarbonsfSt),
                (fragmentsSetFile,fragmentsSetSt),(fitFragsSetFile,fitFragsSetSt),(gammaFile,gammaparSt)]


    # Output of source labeling
    def getSourceLabelFile(self):
        # all emus and carbon dictionary
        
        rawFeed      = self.metList.getFeedDict()
        allEmu       = self.reactionList.emuList.emus
        carbondict   = self.reactionList.carbonDict
   
        # Store all feeds in a feed dictionary
        Feed = {}
        for metName in rawFeed:
            if not rawFeed[metName].strip()=='free': 
                # Eliminate first part and work with rest, e.g.: string2 = 30% 1-C 20% U 50% UN 
                string2  = rawFeed[metName].split(':')[1]          
                # Get feed components, e.g.: comps = ['30% 1-C', '20% U', '50% UN']
                comps    = re.findall('(\d+% [\w\,\-]+)',string2) 
                compDict = {}
                for comp in comps:
                    compName = comp.split(' ')[1] # e.g.: UN or 1-C
                    compPerc = float(comp.split(' ')[0].replace('%','')) / 100 # e.g.: 0.30
                    compDict[compName] = compPerc
                # Feed Dict , e.g. {'Glu': {'1-C': 0.3, 'UN': 0.5, 'U': 0.2}}    
                Feed[metName] = compDict 

        # Test they all add up to 100
        for metName in Feed:
            total = 0
            for label in Feed[metName]:
                total = total + Feed[metName][label]
            if total != 1.0:
                raise Exception('Sum of feeds for '+metName+' does not add up to 100%: '+str(Feed[metName]))   
   
        # Determining MDVs for source metabolites
        SourceEMUsMDVDict = {}
        
        for emu in allEmu:   
            met = emu.getMetName()
            emuName = emu.name
            if met in Feed.keys():
                MDVtest    = labelString('UN',carbondict[met]).MDV(emuName)  # Used to get length only
                MDVmat = numpy.zeros(shape=(len(Feed[met]),len(MDVtest)))
                counter = 0
                for comp in Feed[met]:
                    s = labelString(comp,carbondict[met])
                    MDVmat[counter] = s.MDV(emuName)*Feed[met][comp]
                    counter  = counter+1
                # MDVs dict, e.g.: {'accoa_c_1_2': array([ 0.75,  0.25,  0.  ])}
                SourceEMUsMDVDict[emuName] = numpy.sum(MDVmat,axis=0) 
        
        # Writing file with values (This can be output as a parameter, I realized)  # TODO: write in a more compact way!!!
        SourceLabelingStr = ''
        for emu in sorted(SourceEMUsMDVDict):
            counter = 0
            for value in SourceEMUsMDVDict[emu]:
                line = "f.fx('"+emu+"','"+str(counter)+"')="+str(value)+";\n"
                SourceLabelingStr = SourceLabelingStr + line
                counter = counter+1
            SourceLabelingStr = SourceLabelingStr + '*\n'
        SourceLabelingStr = SourceLabelingStr + '*\n'
        
        SrcLabelFile = 'Source_Labeling.txt'
        return [(SrcLabelFile, SourceLabelingStr)]


    # Output of stoichiometry, mets and rxns for 13C problem        
    def getStoichMetRxn13CFiles(self,vSuggested='default'):   
        FileOut = []
        # S matrix, mets and reacs
        #stoichMatrix  = self.reactionList.stoichMatrix
        stoichMatrix = self.reactionList.getStoichMatrix('S',2)

        fileS = 'StoichNetwork.txt'
        stS   = stoichMatrix.gamsParameter.write('toString')        
                
        metsSet = GAMSclasses.GAMSset('mets',set(stoichMatrix.mets))
        rxnsSet = GAMSclasses.GAMSset('rxns',set(stoichMatrix.rxns))
        filemets = 'mets.txt'
        filerxns = 'rxns.txt'
        stmets = metsSet.write('toString')
        strxns = rxnsSet.write('toString')

        FileOut.extend([(fileS,stS),(filemets,stmets),(filerxns,strxns)])

        # Exchange metabolites
        ExchaMet = stoichMatrix.getExchangeMets()
        
        filename    = 'ExchaMets.txt'
        ExchaMetSet = GAMSclasses.GAMSset('Exchamets',set(ExchaMet))
        stMetSet = ExchaMetSet.write('toString')

        FileOut.extend([(filename,stMetSet)])
        
        # Measured fluxes
        MeasFluxes = self.reactionList.getMeasuredFluxes(level=2)   
        jmeasSet = GAMSclasses.GAMSset('jmeas',set(MeasFluxes.keys()))
        
        
        #     UPPER and LOWER bounds
        ElementsHI = {}
        ElementsLO = {}
        for rxn in MeasFluxes:
            HI = MeasFluxes[rxn].hi
            LO = MeasFluxes[rxn].lo 
            ElementsHI[tuple([rxn])] = HI
            ElementsLO[tuple([rxn])] = LO
            # Error checking (this should be its own method)
            if (HI<LO) or ((LO<0 or HI<0) and (not 'EX' in rxn)):  # Make exception for exchange reactions
#            if (LO<0 or HI<0 or HI<LO) and (not 'EX' in rxn):     # Make exception for exchange reactions
                raise Exception('Reaction '+rxn+' has unacceptable bounds: '+str(LO)+','+str(HI))
        
        vUPPERpar = GAMSclasses.GAMSParameter('vUPPER',ElementsHI)
        vLOWERpar = GAMSclasses.GAMSParameter('vLOWER',ElementsLO)
      
        jmeasFile  = 'jmeas.txt'
        jmeasSt    = jmeasSet.write('toString')
        vUPPERFile = 'vUPPER.txt'
        vUPPERSt   = vUPPERpar.write('toString')        
        vLOWERFile = 'vLOWER.txt'
        vLOWERSt   = vLOWERpar.write('toString')
        FileOut.extend([(jmeasFile,jmeasSt),(vUPPERFile,vUPPERSt),(vLOWERFile,vLOWERSt)])

        # Excluded metabolites
        excludedMetabs   = self.metList.getExcluded()
        ExcMetsSet       = GAMSclasses.GAMSset('ExcMets',set(excludedMetabs))
        filenameout      = ExcMetsSet.name+'.txt'
        ExcMetsSetSt = ExcMetsSet.write('toString')
        ExcMetFile = filenameout
        FileOut.extend([(ExcMetFile,ExcMetsSetSt)])
        
        # Source Metabolites  (I think this file is never used)
        sourceMetabs   = self.metList.getSource()
        SourceMetsSet  = GAMSclasses.GAMSset('SourceMets',set(sourceMetabs))
        filenameout    = SourceMetsSet.name+'.txt'
        SourceMetsSetSt = SourceMetsSet.write('toString')
        SourceMetsFile = filenameout
        FileOut.extend([(SourceMetsFile,SourceMetsSetSt)])
        
        # Suggested fluxes
        filenameSet = 'jsugg.txt'
        filenamePar = 'vSUGG.txt'
        if vSuggested == 'default':
            jSUGGset  = GAMSclasses.GAMSset('jsugg',set([]))    
            vSUGGpar  = GAMSclasses.GAMSParameter('vSUGG',[])
        else:
            assert vSuggested.__class__.__name__=='fluxGAMSpar', 'vSuggested must be a fluxGAMSpar class'   
            reactionList = vSuggested.getReactionList()
            jSUGGset = GAMSclasses.GAMSset('jsugg',set(reactionList.getReactionNameList(level=2)))
            vSUGGpar = vSuggested

        jSUGGsetSt = jSUGGset.write('toString')
        vSUGGparSt = vSUGGpar.write('toString')
        
        FileOutSet = filenameSet
        FileOutPar = filenamePar
        FileOut.extend([(FileOutSet,jSUGGsetSt), (FileOutPar,vSUGGparSt)])
        
        return FileOut    


    # Output emu data
    def getEMUfiles(self):
        transitions = self.reactionList.transitions
       
        equivEMUs   = transitions.equivEMUs
        dummyEMUs   = transitions.dummyEMUs
        emuList     = transitions.getEMUList(equivEMUs.elements)

        # EMU basics
        allEMU     = emuList.getAllEMUSet()
        metEMU     = emuList.getMetEMUPar()
        emuCarbons = emuList.getEMUNCarbons()

        allEMUFile     = 'all_emu.txt'
        metEMUFile     = 'met_emu.txt'
        emuCarbonsFile = 'emu_carbon_numbers.txt'
        allEMUSt = allEMU.write('toString')
        metEMUSt = metEMU.write('toString')
        emuCarbonsSt = emuCarbons.write('toString')        
        #allEMU.write(allEMUFile)
        #metEMU.write(metEMUFile)
        #emuCarbons.write(emuCarbonsFile)
        
        # dummy and equivalent emus
        equivEMUsFile = 'equivalent_emus.txt'
        dummyEMUsFile = 'dummy_emus.txt'
        equivEMUsSt = equivEMUs.write('toString')
        dummyEMUsSt = dummyEMUs.write('toString')
        #equivEMUs.write(equivEMUsFile)
        #dummyEMUs.write(dummyEMUsFile)
        
        # Condensation equations
        eqns,eqnNames = transitions.getCondGAMSReacs()
        
        eqnsFile  = 'condensation_rxns_eqns.txt'
        namesFile = 'condensation_rxns_names.txt'
        lineEqns     = []
        lineEqnNames = []
        #fileEqns     = open(eqnsFile,'w')
        #fileEqnNames = open(namesFile,'w')         
        
        for line in eqns:
            #fileEqns.write(line)
            lineEqns.append(line)
        for line in eqnNames:
            #fileEqnNames.write(line)
            lineEqnNames.append(line)

        #fileEqns.close()
        #fileEqnNames.close()
        lineEqnsSt     = ''.join(lineEqns)
        lineEqnNamesSt = ''.join(lineEqnNames)
        
        # EMM matrix
        emmPar  = transitions.getEMMmat()
        EMMFile = 'emm_simplified.txt'
        emmParSt = emmPar.write('toString')
#        emmPar.write(EMMFile)

        return [(allEMUFile,allEMUSt), (metEMUFile,metEMUSt), (emuCarbonsFile,emuCarbonsSt), (equivEMUsFile,equivEMUsSt), (dummyEMUsFile,dummyEMUsSt), (eqnsFile,lineEqnsSt), (namesFile,lineEqnNamesSt), (EMMFile,emmParSt)]


    # Output of marker and random seed
    def getAuxiliaryFiles(self,labelCompNormMin=0.99):
        
        # Random seed
        filename1 = 'randseed.txt'      
        line1 = 'randseed = '+str(random.randint(1,1000000000))+';'
                
        # Minimum for labelCompNorm
        filename2 = 'labelCompNormMin.txt'
        line2 = 'labelCompNormMin = '+str(labelCompNormMin)+';'  
        
        return [(filename1,line1),(filename2,line2)]


    # Reactions map from genome-scale model to 13C model
    def getReacMapFiles(self):               # TODO: I think this one should be eliminated
        filename1 =  'reacmap.txt'            
        filename2 =  'linkedreacs.txt'

        reacMapPar,linkedReacsSet = self.reactionList.getReactionMap()
        reacMapParSt     = reacMapPar.write('toString')
        linkedReacsSetSt = linkedReacsSet.write('toString')
        #reacMapPar.write(filename1)
        #linkedReacsSet.write(filename2)

        return [(filename1,reacMapParSt),(filename2,linkedReacsSetSt)]


    # Output all 13CMFA files
    def get13CMFAfiles(self, labelCompNormMin=0.99, vSuggested='default', procString='raw'):
        "Output of 13C MFA files. This needs to be fast. Include no calculations here"

        if not vSuggested == 'default':
            vSuggested = vSuggested[0]
        
        filesOut = []
        filesOut.extend(self.getStoichMetRxn13CFiles(vSuggested=vSuggested))
        filesOut.extend(self.getEMUfiles())
        filesOut.extend(self.getSourceLabelFile())
        filesOut.extend(self.getAuxiliaryFiles(labelCompNormMin=labelCompNormMin))
        filesOut.extend(self.getLabelingDataFiles())
        filesOut.extend(self.getFragmentInfoFiles(procString))
        filesOut.extend(self.getReacMapFiles())
        filesOut.extend(self.getSolverOptFiles())

        return filesOut


    # Secures a minimum flux to destination metabolites to make sure labeling is constrained
    # I do this here instead of reactionlist since this only really pertains to 13C networks
    def secureFluxToDest(self):
        metList      = self.metList
        reactionList = self.reactionList
        
        # Get destination metabolites
        destMets = metList.getDestinationMets()
        
        # Prop up lower bound to at least 10^-7 for reaction flowing into each destination metabolite
#        print "Reactions changed and reversible:"
        for reaction in reactionList.reactions:
            newBound = 0.000001
            prods  = reaction.products
            reacts = reaction.reactants
            
            if not reaction.reversible:
                for prod in prods:
                    if prod.name in destMets:
                        lb = reaction.fluxBounds.net.lo
                        reaction.fluxBounds.net.lo = newBound if (lb <= 0) else lb    
                        reaction.fluxBounds.net.hi = max(newBound,reaction.fluxBounds.net.hi)
                        reaction.measured = True
            else:
                for prod in prods:
                    if prod.name in destMets:
                        lb = reaction.fluxBounds.forward.lo
                        reaction.fluxBounds.forward.lo = newBound if (lb <= 0) else lb    
                        reaction.fluxBounds.forward.hi = max(newBound,reaction.fluxBounds.forward.hi)                       
                        reaction.measured = True
                if reaction.reversible:    # TODO: this "if: looks really redundant, eliminate!
                    for react in reacts:
                        if react.name in destMets:
                            lb = reaction.fluxBounds.backward.lo
                            reaction.fluxBounds.backward.lo = newBound if lb <= 0 else lb
                            reaction.fluxBounds.backward.hi = max(newBound,reaction.fluxBounds.backward.hi)
                            reaction.measured = True


    def changeStds(self,input):
        "Changes Stds for labeling data to given notes or to fit, if available"
        # TODO: move this to a Notes method.
        
        if (input.__class__.__name__=='str' and input=='toFits'):
            fragDict = self.fragDict() 
        
            dataTypes = ['GCMS','CEMS','LCMS']
            prec = 4 
                
            for type in dataTypes:
                if type in self.notes:
                    data    = self.notes[type]
                    for abbrev in data:
                        newFrag    = data[abbrev]
                        frag       = fragDict[abbrev]
                        "(1+1/precision) factor added to avoid infeasibilities. This should probably be fixed in a different way"
                        #newFrag.std = numpy.maximum(roundUp((1+10**-prec)*roundUp(abs(frag.MDV-frag.MDVfit),prec),prec+1),newFrag.std)
                        # Alternative version increasing the error if std is smaller than the difference to the fit                        
                        for i in range(len(newFrag.std)):                        
                            delta = abs(frag.MDV[i]-frag.MDVfit[i])
                            if delta > newFrag.std[i]:
                                newFrag.std[i] = 1.1*delta
                            else:
                                newFrag.std[i] = newFrag.std[i]
        
        elif input.__class__.__name__=='dict':   # Assuming fragdict dictionary
            fragDictOut = input
            dataTypes = ['GCMS','CEMS','LCMS']
            prec = 4 
                
            for type in dataTypes:
                if type in self.notes:
                    data    = self.notes[type]
                    for abbrev in data:
                        newFrag     = data[abbrev]
                        fragOut     = fragDictOut[abbrev]
                        newFrag.std = fragOut.std
            
        else:
            raise Exception('Unrecognized input for labeling standard deviations modification')
                            

    def excludeFits(self,mets):
        "Exclude mets from fits"
        if mets.__class__.__name__=='str':  # Single mets to be eliminated
            metsOut = [mets]
        elif mets.__class__.__name__=='list':
            metsOut = mets   # list of mets to be eliminated

        dataTypes = ['GCMS','CEMS','LCMS']
        for name in metsOut:
            present = False
            for dtype in dataTypes:
                if dtype in self.notes:
                    if name in self.notes[dtype]:
                        self.C13ReacNet.notes[dtype][name].inFit = False   # This eliminates met name from fit 
                        self.notes[dtype][name].inFit = False    
                        present = True
                    if not present:
                        raise Exception('Metabolite '+name+' not present among labeling measurements: \n'+str(self.notes[dtype]))


class TSReactionNetwork(C13ReactionNetwork):
    """ A derived class for Two-Scale 13C sbml files """
    
    def __init__(self, input_):
        # sbml files and input tuples =(modelName, Notes, metList, reactionList) contain the same information
        debug = False        
        
        # Proceed as for general SBML file
        ReactionNetwork.__init__(self, input_)
        if debug:
            self.write('Beginning.sbml')

         # Obtain glucose uptake rate 
        self.inFluxRef = self.getFluxRefScale()

        # Process carbon transitions for 13C system
        C13ReactionList = self.reactionList.getCarbonTransitionReactions(self.inFluxRef)    
        
        # Test that there are core reactions
        #assert len(C13ReactionList.reactions) > 0, "No core reactions included"        
        #if len(C13ReactionList.reactions) == 0:
        #    print "No core reactions included"   
         
        #reacDict = C13ReactionList.getReactionDictionary() # Not used
        #C13ReactionList.convMetNames2SBML()          # TODO:  this should be out of here and not make a difference

        C13ReacNet = C13ReactionNetwork( (self.modelName, self.notes, C13ReactionList.getMetList(), C13ReactionList))  #!!!!
        if debug:        
            C13ReacNet.reactionList.writeReactionFile('C13linesTS.txt')
            C13ReacNet.write('C13.sbml')
        self.C13ReacNet = C13ReacNet
        
        # Check transitions reaction line completeness
        reactionList = self.reactionList
        metsCore = core.metList(set(self.C13ReacNet.metList.mets) - set(self.C13ReacNet.metList.getExcluded()))
        metsCoreDict = metsCore.getMetDict()
        reactionList.checkReactionLines(metsCoreDict)
        
        # Secure flux to destination metabolites
        self.C13ReacNet.secureFluxToDest()         


    def addTransitions(self,filename,prioritySBML=False,translate2SBML=True):  # Should be renames to addTransitions
        """ 
        Adds reactions into SBML file from reaction file of type:
            
        &MLIST s7p 0
        &MLIST mal-L 0

        &SOURCE glc-D[e]

        # Input Reactions
        EX_glc(e)	glc-D[e] <==> glcDEx	abcdef : abcdef
        GLCt2	glc-D[e] --> glc-D	abcdef : abcdef
        HEX1	glc-D --> g6p	abcdef : abcdef
      
      
        prioritySBML decides which file has priority in reaction reversibility. 
 
        translate2SBML decides if new reactions are translated into SBML format. This should be done in a more robust way. 
        """
        
        # Opening file
#        inFile     = open(filename)
#        rawEMUData = inFile.readlines() 
#        inFile.close()
#
#        # Main processing
#        rawEMUReactions,EMUOptions                                                          = EMUSystemCoreLib.read_input(rawEMUData);
#        EMUDestMetabList,EMUNumberingStart,EMUSourceMetabs,EMUExcludedMetabs,EMUVerboseFlag = EMUSystemCoreLib.options_parse(EMUOptions)
        
        Ctransitions      = core.atomTransitionList(filename)
        EMUDestMetabList  = Ctransitions.EMUDestMetabList
        EMUExcludedMetabs = Ctransitions.EMUExcludedMetabs

        # Dictionary for Destination Metabolites    DUPLICATED CODE!! THIS SHOULD BE IN EMUSYSTEMCORELIB!!
        DestMetDict = {}
        for met in EMUDestMetabList:
            if met[0] in DestMetDict.keys():
                DestMetDict[met[0]].append(met[1:])
            else:
                DestMetDict[met[0]]=[met[1:]]

        # Get met dict
        metList  = self.metList
        metsDict = metList.getMetDict()

        # Adding destination and excluded tags
        for metName in DestMetDict:
            met = core.met(metName)
            if translate2SBML:
                met = self.convMetName(met)
                #met.convName2SBML()
            metsDict[met.name].destination = True
            metsDict[met.name].carbonsOut = DestMetDict[metName]
        for metName in EMUExcludedMetabs:
            met = core.met(metName)
            if translate2SBML:
                met = self.convMetName(met)
                #met.convName2SBML()
            metsDict[met.name].excluded = True

        # Get reaction dict
        reactionList = self.reactionList
        reactionsDict = reactionList.getReactionDictionary()

        # Adding transitions to reactions
        for trans in Ctransitions.transitions:
            reactionLine = trans                    
            if translate2SBML:
                reactionLine =  self.convRxnLine(trans)            
            try:
                reaction = reactionsDict[reactionLine.name]
            except KeyError:
                    raise Exception('Reaction '+reactionLine.name+' from carbon transitions file not present in SBML file')
                    
            reaction.reactionLine = reactionLine
            # Sincronyze info for both reaction and reaction line
            reaction.syncReactionLine(prioritySBML)
            

#        # Adding lines to reactions
#        for line in rawEMUReactions:
#            reactionLine = core.atomTransition(line)
#            
#            if translate2SBML:
#                reactionLine =  self.convRxnLine(reactionLine)
#                #reactionLine.convRxnName2SBML()
#                #reactionLine.convMetNames2SBML()  
#                
#            try:
#                reaction = reactionsDict[reactionLine.name]
#            except KeyError:
#                    raise Exception('Reaction '+reactionLine.name+' from carbon transitions file not present in SBML file')
#                    
#            reaction.reactionLine = reactionLine
#            # Sincronyze info for both reaction and reaction line
#            reaction.syncReactionLine(prioritySBML)


    # Output of glucose uptake
    def getInFluxRefFile(self):
        # Glucose uptake calculation
        inFluxRef = self.getFluxRefScale(bounds=True)       
        
        if inFluxRef == 0:
            raise Exception('Flux reference scale cannot be zero') 
        
        # output to file
        filename = 'inFluxRef.txt'
        line = 'inFluxRef = '+str(inFluxRef)+';'
        
        return [(filename,line)]


    # Output all 2S-13CMFA files
    def getTwoS13CMFAfiles(self,labelCompNormMin=0.99,vSuggested='default',procString='raw'):
        "Output of TS files. This needs to be fast. Include no calculations here"

        if not vSuggested == 'default':
            vSuggestedA   = vSuggested[0]
            vFBASuggested = vSuggested[1]
        else:
            vSuggestedA   = 'default'
            vFBASuggested = 'default'
            
        measFluxes = self.C13ReacNet.reactionList.getMeasuredFluxes(level=1)

        # 13C
        filesOut = []
        filesOut.extend(self.C13ReacNet.getStoichMetRxn13CFiles(vSuggested=vSuggestedA))
        filesOut.extend(self.C13ReacNet.getEMUfiles())
        filesOut.extend(self.C13ReacNet.getSourceLabelFile())
        filesOut.extend(self.C13ReacNet.getAuxiliaryFiles(labelCompNormMin=labelCompNormMin))
        filesOut.extend(self.C13ReacNet.getLabelingDataFiles())
        filesOut.extend(self.C13ReacNet.getFragmentInfoFiles(procString))
        filesOut.extend(self.getReacMapFiles())       
        filesOut.extend(self.getSolverOptFiles())
        # TODO: Notes from C13ReacNet and ReacNet should be the same
        
        # 2S
        filesOut.extend(self.getStoichMetRxnFBAFiles(vSuggested=vFBASuggested))
        filesOut.extend(self.getInFluxRefFile())

        return filesOut        
    

    # Provides the list of fluxes flowing into core metabolism
    def getReacsFlowingIntoCore(self):
        # Core metabolites and all reactions for genome scale model
        coreMetList      = self.C13ReacNet.metList
        coreMetList.Dict = coreMetList.getMetDict() 
        allReactions = self.reactionList
     
        # Screen out metabolites not involved in carbon transitions (e.g. nadh)
        carbonDict = allReactions.getCarbonDict()
        newList = []
        for met in coreMetList.mets:
            if met.name in carbonDict:
                newList.append(met)
        coreMetList = core.metList(newList)
        coreMetList.Dict = coreMetList.getMetDict() 

        # Main loop
        reacsFlowingIntoCore = []
        for reaction in allReactions.reactions:
            reaction.hasForwardFlow  = False
            reaction.hasBackwardFlow = False
            
            for prod in reaction.products:
                if prod.name in coreMetList.Dict:
                    reaction.hasForwardFlow = True
                    reacsFlowingIntoCore.append(reaction)
            if reaction.reversible:
                for reac in reaction.reactants:
                    if reac.name in coreMetList.Dict:
                        reaction.hasBackwardFlow = True
                        reacsFlowingIntoCore.append(reaction)
        reacsFlowingIntoCore = set(reacsFlowingIntoCore)

        # Eliminate reactions in core
        newReacs = []
        coreDict = self.C13ReacNet.reactionList.getReactionDictionary()
        
        for reaction in reacsFlowingIntoCore:
            if not (reaction.name in coreDict):
                newReacs.append(reaction)
           
        reacsFlowingIntoCore = set(newReacs) 
        
        # Make into a reactionList instance      
        return core.reactionList(sorted(list(reacsFlowingIntoCore)))


    # Reactions map from genome-scale model to 13C model
    def getReacMapFiles(self):
        filename1 = 'reacmap.txt'            
        filename2 = 'linkedreacs.txt'

        reacMapPar,linkedReacsSet = self.C13ReacNet.reactionList.getReactionMap()
        reacMapParSt     = reacMapPar.write('toString')
        linkedReacsSetSt = linkedReacsSet.write('toString')

        #reacMapPar.write(filename1)
        #linkedReacsSet.write(filename2)

        return [(filename1,reacMapParSt),(filename2,linkedReacsSetSt)]


    def updateSBML(self):   # TODO: eliminate if not used
        "Stores new modelName,notes,metList and reactionList into sbml format"
        # Obtain glucose uptake rate 
        self.inFluxRef = self.getFluxRefScale()
        
        # Process carbon transitions for 13C system
        c13ReactionList = self.reactionList.getCarbonTransitionReactions(self.inFluxRef)
        c13ReactionList.convMetNames2SBML()
        c13ReacNet = C13ReactionNetwork( (self.modelName, self.notes, c13ReactionList.getMetList(), c13ReactionList))  #!!!!
        c13ReacNet.reactionList.writeReactionFile('C13linesTS.txt')
        self.C13ReacNet = c13ReacNet
        
        # Check transitions reaction line completeness
        reactionList = self.reactionList
        metsCore = core.metList(set(self.C13ReacNet.metList.mets) - set(self.C13ReacNet.metList.getExcluded()))
        metsCoreDict = metsCore.getMetDict()
        reactionList.checkReactionLines(metsCoreDict)
        
        # Secure flux to destination metabolites
        self.C13ReacNet.secureFluxToDest()   


    def getFluxRefScale(self,bounds=True):
        #glcIns = ['EX_glc(e)','EX_glc_e_']        
        #glcIns = ['EX_glc(e)','EX_glc_e_','GLCpts']     # TODO: eliminate!! This line only for reviewer answer!   
        inputs  = [self.getHighestCarbonInput(bounds=bounds)]
        if inputs==['']:
            inputs = ['EX_glc(e)','EX_glc_e_']        # Defaults
        maxTries = 100     
        
        reactionDict = self.reactionList.getReactionDictionary()
        
        # Keep trying all inputs until one is found in the reaction dictionary. This could be done more elegantly
        trying = True
        tries  = 0 
        while trying and (tries < maxTries):
            for inp in inputs:
                tries        +=1
                try:
                    inReaction   = reactionDict[inp]
                    trying       = False
                except:
                    pass
        
        if tries >= maxTries:
            raise Exception('Could not find an input reaction')
        
        if bounds:
            inFluxRef = abs((inReaction.fluxBounds.net.hi+inReaction.fluxBounds.net.lo)/2)   
        else:
            inFluxRef  = abs(inReaction.flux.getComp('net','best'))

        return inFluxRef
        

#def reactions2SBML(ReactionsFilename, modelName='modelName', translate2SBML=False):
#    "Creates SBML file from reactions file"
#    
#    # Opening file
#    inFile     = open(ReactionsFilename)
#    rawEMUData = inFile.readlines() 
#    inFile.close()
#
#    # Main processing
#    rawEMUReactions,EMUOptions = EMUSystemCoreLib.read_input(rawEMUData);
#    EMUDestMetabList,EMUNumberingStart,EMUSourceMetabs,EMUExcludedMetabs,EMUVerboseFlag                  = EMUSystemCoreLib.options_parse(EMUOptions)
#    EMUStoichData,EMUTransitionData, EMUNetwork, EMUQueue, EMUSystem, EMUStoichSystem, EMUStoichSysParse = EMUSystemCoreLib.raw_reactions_parse(rawEMUReactions,EMUSourceMetabs,EMUDestMetabList)        
#
#    # Dictionary for Destination Metabolites
##    DestMetDict = {}
##    for met in EMUDestMetabList:
##        if met[0] in DestMetDict.keys():
##            DestMetDict[met[0]].append(met[1:])
##        else:
##            DestMetDict[met[0]]=[met[1:]]
#        
#    DestMetDict = {}
#    for metPack in EMUDestMetabList:
#        metName  = metPack[0]
#        destInfo = metPack[1:]
#        met = core.met(metName)
#        if translate2SBML:
#            met = self.convMetName(met)
#            #met.convName2SBML()
#            
#        if met.name in DestMetDict.keys():
#            DestMetDict[met.name].append(destInfo)
#        else:
#            DestMetDict[met.name]=[destInfo]   
#
#    # Creating reactions
#    maxVal = 100.00
#    metDict = {}
#    allReactions = []
#    for line in rawEMUReactions:
#        reactionLine = core.atomTransition(line)
#        if translate2SBML:
#            reactionLine =  self.convRxnLine(reactionLine)
#            #reactionLine.convMetNames2SBML()
#        
#        name       = reactionLine.name
#        reversible = reactionLine.reversible
#        if reversible:
#            LB = -maxVal
#            UB = maxVal
#        else:
#            LB = 0
#            UB = maxVal
#        flux   = core.flux(('NA','NA'),(core.rangedNumber(LB,LB,UB),'NA'))    
#        
#        exchange = False   # This should be revisited
#        
#        # Metabolites
#        reactants = reactionLine.reactants
#        products  = reactionLine.products
#        
#        reaction = core.reaction(name, reversible=reversible, flux='None', fluxBounds=flux, reactionLine=reactionLine.fullLine, exchange=exchange, reactants=reactants, products=products)
#        allReactions.append(reaction)
#
#    reactionList = core.reactionList(allReactions)
#    reactionList.eliminateDupMets()  
#
#    # Deriving metabolites and source, excluded and destination information
#    metList = reactionList.getMetList()
#    for met in metList.mets:
#        if met.name in DestMetDict:                # Destination 
#            met.destination = True
#            met.carbonsOut  = DestMetDict[met.name]
#        if met.name in EMUSourceMetabs:            # Source 
#            met.source = True
#        if met.name in EMUExcludedMetabs:          # Excluded 
#            met.excluded = True
#                
#    #  Storing carbon transitions type as model note
#    notes = {}
#    notes['CARBON TRANSITIONS TYPE'] = 'SBML'
#
#    # Returning sbml file
#    return ReactionNetwork( (modelName, notes, metList, reactionList) )


        
class labelString():
    """ An class for strings containing labeling info
        Example input:
                 string: U
                 ncarbons: 6                       """

    # Adding data input as part of the init                        
    def __init__(self,string,ncarbons):
        if string == 'U':
            # Fully labeled
            self.labelCarbons = ''.zfill(ncarbons).replace('0','1') 
        elif string == '1-C':
            # First Carbon labeled
            self.labelCarbons = '1'+''.zfill(ncarbons-1)
        elif string == '2-C':
            # Second Carbon labeled
            self.labelCarbons = '01'+''.zfill(ncarbons-2)
        elif string == '1,2-C':
            # First 2 carbons labeled
            self.labelCarbons = '11'+''.zfill(ncarbons-2)   
        elif string == 'UN':
            # Unlabeled
            self.labelCarbons = ''.zfill(ncarbons)
        else:
            raise Exception('Feed labeling code not recognized: '+str(string))


    def MDV(self,emu):    
        # Find list of atom positions involved in emu
        list = re.search('((_\d)+)',emu).group(0).split('_')[1:]
        mval = 0
        for el in list:
            mval = mval+int(self.labelCarbons[int(el)-1])
        MDV = []
        for i in range(len(list)+1):
            MDV.append(0)
        MDV[mval]=1
        return numpy.array(MDV)


# Function that translates notes sbml node to Dictionary and vice-versa
def SBMLNotesDictionary(notesSBML='default', notesDict='default'):

    # The following functions are used to convert to and from the types of records that
    # can be conveyed in an SBML notes object.

    rPassthrough    = lambda line: line
    rToInt          = lambda line: int(line)
    rToStrippedStr  = lambda line: line.strip()
    rToTrue         = lambda line: True

    rFromNumber     = lambda numb: [str(numb)]

    rGetAbbrev      = lambda GCMS: GCMS.abbrev 


    def rFromLinesInDict(fragDict):
        lines = []
        for abbrev in fragDict:
            lines.append(fragDict[abbrev].line)
        return lines


    def rToDestInfo(line):
        inds = line.split(';')
        indsnew = []
        for ind in inds:
            indsnew.append(ind.strip().split(','))
        carbonsOut  = indsnew     # looks like e.g. [[0,1],[2,3]]. It means first fragment has carbon 0 and 1 eliminated and second fragment carbons 2 and 3
        return carbonsOut


    def rFromDestInfo(carbonsOut):
        newgroups = []
        for group in carbonsOut:
            newgroups.append(','.join(group))
        midstring = ';'.join(newgroups)    
        string = midstring
        return [string]


    def rToFlux(line):
        # Examples of acceptable inputs:
        #   <flux forward="240.34" backward="5.0" net="[230:235.34:237.004]" exchange="5.0" />
        # Or:
        #   "240.34, 5.0, [230:235.34:237.004], 5.0"
        # Or:
        #   "240.34, 5.0, 235.34, 5.0"

        if isinstance(line, libsbml.XMLNode):
            forward  = None
            backward = None
            net      = None
            exchange = None
            if line.hasAttr("forward"):
                forward  = line.getAttrValue("forward")
            if line.hasAttr("backward"):
                backward = line.getAttrValue("backward")
            if line.hasAttr("net"):
                net      = line.getAttrValue("net")
            if line.hasAttr("exchange"):
                exchange = line.getAttrValue("exchange")
        else:
            v = line.split(',')
            if len(v) != 4:
                raise Exception('Wrong input for flux value from SBML')
            forward  = v[0]
            backward = v[1]
            net      = v[2]
            exchange = v[3]

        processed = []
        for item in [forward, backward, net, exchange]:
            # If they look like rangedNumbers, turn them into rangedNumber objects
            # before passing them to the flux instantiator.
            if isinstance(item, str):
                item = item.strip()
            if core.rangedNumber.looks_like_rangedNumber(item):
                item = core.rangedNumber.from_string(item)
            else:
                if core.is_float(item):
                    item = float(item)
            processed.append(item)

        forward  = processed[0]
        backward = processed[1]
        net      = processed[2]
        exchange = processed[3]

        flux = core.flux(for_back_tup=(forward,backward),net_exc_tup=(net,exchange))
        return flux


    def rFromFlux(flux):
        fluxSBML = libsbml.XMLNode()
        
        triple = libsbml.XMLTriple("flux", "", "")

        att = libsbml.XMLAttributes()
        att.add("forward", str(flux.forward)) # Forcing string conversion to invoke __str__ for rangedNumber
        att.add("backward", str(flux.backward))
        att.add("net", str(flux.net))
        att.add("exchange", str(flux.exchange))

        ns = libsbml.XMLNamespaces()
        token = libsbml.XMLToken(triple,att,ns)
        fluxNode = libsbml.XMLNode(token)

        fluxSBML.addChild(fluxNode)
        return [fluxSBML]


    # A dictionary of note headers, providing three things:
    # 1. A function to use for input from SBML line into dictionary key,
    # 2. An inverse function to use for obtaining SBML line from dict element,
    # 3. A function to produce a label for dictionary in the case of multiple entries (e.g. GCMS)
    noteTypes = {'GCMS'                   : (core.GCMS,     rFromLinesInDict,   rGetAbbrev),
                'GCMS(fit)'              : (core.GCMS,      rFromLinesInDict,   rGetAbbrev),
                'LCMS'                   : (core.LCMS,      rFromLinesInDict,   rGetAbbrev),
                'LCMS(fit)'              : (core.LCMS,      rFromLinesInDict,   rGetAbbrev),
                'CEMS'                   : (core.CEMS,      rFromLinesInDict,   rGetAbbrev),
                'CEMS(fit)'              : (core.CEMS,      rFromLinesInDict,   rGetAbbrev),
                'DENS'                   : (rPassthrough,   '',                 ''),
                'CARBON TRANSITIONS TYPE': (rPassthrough,   '',                 ''),
                'CARBON_TRANSITIONS'     : (rToStrippedStr, '',                 ''),
                'DEST'                   : (rToDestInfo,    rFromDestInfo,      ''),
                'SOURCE'                 : (rToTrue,        '',                 ''),
                'EXCLUDED'               : (rToTrue,        '',                 ''),
                'FEED'                   : (rPassthrough,   '',                 ''),
                'CARBON NUMBER'          : (rToInt,         rFromNumber,        ''),
                'FLUX VALUE'             : (rToFlux,        rFromFlux,          ''),
                'SUBSYSTEM'              : (rPassthrough,   '',                 ''),     
                'GENE_ASSOCIATION'       : (rPassthrough,   '',                 ''),   
                'PROTEIN_ASSOCIATION'    : (rPassthrough,   '',                 ''),   
                'FORMULA'                : (rPassthrough,   '',                 '')
                }

    # SBML Notes to notesDict
    if notesSBML != 'default':
        notesDict = {}
        if not notesSBML:
            return notesDict
        notesBody = notesSBML
        if notesSBML.hasChild('body') or notesSBML.hasChild('html'):
            notesBody = notesSBML.getChild(0)

        for i in range(notesBody.getNumChildren()):
            nElement = notesBody.getChild(i)
            string = nElement.getChild(0).toXMLString()
            try:
                noteHead, noteContent = string.split(':', 1)
            except ValueError:
                continue
            # If there is an additional XML object inside the note element, past the
            # text string, use that as the note content, rather than the remainder of the string.
            if (nElement.getNumChildren() > 1):
                noteContent = nElement.getChild(1);

            header = noteHead.strip()
            if header in noteTypes:
                recordImportFunction, recordExportFunction, labelGeneratorFunc = noteTypes[header]
                # Eliminate header (e.g. GCMS :) from string
                object = recordImportFunction(noteContent)
            else:
                labelGeneratorFunc = ''
                object = noteContent
            # Store
            # This object is meant to return a dictionary, store as a list for the moment
            if labelGeneratorFunc != '' : 
                if header in notesDict:
                    notesDict[header].append(object)                                
                else:
                    notesDict[header] = [object]           
            #    One entry           
            else:
                notesDict[header] = object

        # Convert lists into dictionaries if labelGeneratorFunc has been provided
        for header in notesDict:
            if header in noteTypes:
                recordImportFunction, recordExportFunction, labelGeneratorFunc = noteTypes[header]
                # if there is a function and it is a list (iterable object)
                if labelGeneratorFunc and getattr(notesDict[header],'__iter__',False):
                    dict = {}
                    list = notesDict[header]
                    for object in list:
                        dict[labelGeneratorFunc(object)] = object
                    notesDict[header] = dict

        return notesDict

    # notesDict to SBML Notes    

    elif notesDict != 'default':
        notesSBML = libsbml.XMLNode()
        
        triple = libsbml.XMLTriple("body", "", "")
        att = libsbml.XMLAttributes()
        ns = libsbml.XMLNamespaces()
        ns.add( "http://www.w3.org/1999/xhtml", "")
        token = libsbml.XMLToken(triple,att,ns)
        notesBodyNode = libsbml.XMLNode(token)

        ns.clear()
        triple = libsbml.XMLTriple("p", "", "")
        token = libsbml.XMLToken(triple,att,ns)
        
        for header in notesDict:
            object = notesDict[header]
            lines = [object]
            if header in noteTypes:
                recordImportFunction, recordExportFunction, labelGeneratorFunc = noteTypes[header]
                if recordExportFunction:
                    lines = recordExportFunction(object)
            # Processing all lines
            for line in lines:
                # If the result of the export function was None, don't bother embedding the note
                if line is None:
                    continue
                node = libsbml.XMLNode(token)
                if isinstance(line, libsbml.XMLNode):
                    tt = libsbml.XMLToken(header + ': ')
                    n1 = libsbml.XMLNode(tt)
                    node.addChild(n1)
                    node.addChild(line)
                else:
                    tt = libsbml.XMLToken(header + ': ' + str(line))
                    n1 = libsbml.XMLNode(tt)
                    node.addChild(n1)
                notesBodyNode.addChild(node)

        notesSBML.addChild(notesBodyNode)
        return notesSBML


# Function that translates Notes sbml node to Dictionary and viceversa
def SBMLNotesDictionaryB(notesSBML="default",notesDict="default"):
    SBMLNotes = notesSBML
    NotesDict = notesDict
    
    # Predefined functions 
    nothing      = lambda line: line
    toInt        = lambda line: int(line)
    toString     = lambda numb: [str(numb)]
    strip        = lambda line: line.strip()
    trueOut      = lambda line: True
    getabbrev    = lambda GCMS: GCMS.abbrev 
    cleanFormula = lambda line: line.replace('<p>','').replace('</p>','').replace(':','').strip()


    def getLines(fragDict):
        lines = []
        for abbrev in fragDict:
            lines.append(fragDict[abbrev].line)
        return lines

    
    def destInfo(line):
        inds = line.split(';')
        indsnew = []
        for ind in inds:
            indsnew.append(ind.strip().split(','))
        carbonsOut  = indsnew     # looks like e.g. [[0,1],[2,3]]. It means first fragment has carbon 0 and 1 eliminated and second fragment carbons 2 and 3
        return carbonsOut

    
    def destInfoInv(carbonsOut):
        newgroups = []
        for group in carbonsOut:
            newgroups.append(','.join(group))
        midstring = ';'.join(newgroups)    
        string = midstring
        return [string]


    def getFlux(line):
        v = []
        for i in line.split(','):
            try:
                v.append(float(i))
            except ValueError:
                v.append(i)
            except AttributeError:
                v.append(i)
        if len(v) != 4:
            raise Exception('Wrong input for flux value from SBML')
        
        forward  = float(values[0]) if type(values[0]) is float else values[0]
        backward = float(values[1]) if type(values[1]) is float else values[1]
        net      = float(values[2]) if type(values[2]) is float else values[2]
        exchange = float(values[3]) if type(values[3]) is float else values[3]


        forward  = v[0]
        backward = v[1]
        net      = v[2]
        exchange = v[3]

        flux = core.flux(for_back_tup=(forward,backward),net_exc_tup=(net,exchange))
        
        return flux


    def getFluxLine(flux):
        return [flux.getLineBest()]


    # Dictionary with headers, function to use for input from SBML line into dictionary key, inverse function to use for obtaining SBML line from dict element and function to produce label for dictionary in case of multiple entries (e.g. GCMS)
    headers =  {'GCMS'                   : (core.GCMS,getLines,getabbrev),
                'GCMS(fit)'              : (core.GCMS,getLines,getabbrev),
                'LCMS'                   : (core.LCMS,getLines,getabbrev),
                'LCMS(fit)'              : (core.LCMS,getLines,getabbrev),
                'CEMS'                   : (core.CEMS,getLines,getabbrev),
                'CEMS(fit)'              : (core.CEMS,getLines,getabbrev),
                'DENS'                   : (nothing,'',''),
                'CARBON TRANSITIONS TYPE': (nothing,'',''),
                'CARBON_TRANSITIONS'     : (strip,'',''),
                'DEST'                   : (destInfo,destInfoInv,''),
                'SOURCE'                 : (trueOut,'',''),
                'EXCLUDED'               : (trueOut,'',''),
                'FEED'                   : (nothing,'',''),
                'CARBON NUMBER'          : (toInt,toString,''),
                'FLUX VALUE'             : (getFlux,getFluxLine,''),
                'SUBSYSTEM'              : (nothing,'',''),     
                'GENE_ASSOCIATION'       : (nothing,'',''),   
                'PROTEIN_ASSOCIATION'    : (nothing,'',''),   
                'FORMULA'                : (cleanFormula,'','')    # TODO: create a class for formula
                }


    # SBMLNotes to NotesDict
    if SBMLNotes != "default":
        NotesDict = {}
        if SBMLNotes:
            for i in range(SBMLNotes.getNumChildren()):
                line   = SBMLNotes.getChild(i)
                string = line.getChild(0).toXMLString()               
                for header in headers:
                    if header == string.split(':')[0].strip().replace('</p>','').replace('<p>',''):
                        funcInput, funcInv, funcLabel = headers[header]
                        # Eliminate header (e.g. GCMS :) from string
                        string = string.replace(header,'').lstrip(" :").strip()
                        object = funcInput(string)
                        # Store
                        #    Multiple entries, store as a list for the moment
                        if header in NotesDict:
                            tmp = NotesDict[header]
                            try:
                                tmp.append(object)
                            except AttributeError:
                                tmp = [tmp]
                                tmp.append(object)
                            NotesDict[header] = tmp
                        #    One entry        
                        else:
                            NotesDict[header] = object

            # Convert lists into dictionaries if funcLabel has been provided
            for header in NotesDict:
                funcInput, funcInv, funcLabel = headers[header]
                if funcLabel and getattr(NotesDict[header],'__iter__',False):   # if there is a function and it is a list (iterable object)
                    dict = {}
                    list = NotesDict[header]
                    for object in list:
                        dict[funcLabel(object)] = object
                    NotesDict[header] = dict

        return NotesDict

    # NotesDict to NotesSBML    
    elif NotesDict != "default":
        SBMLNotes = libsbml.XMLNode()    
        for header in NotesDict:
            funcInput, funcInv, funcLabel = headers[header]
            object = NotesDict[header]
            if funcInv:
                lines = funcInv(object)
            else:
                lines = [object]
            # Processing all lines
            for line in lines:                       
                string = '<html> '+ header +' :'+ str(line) +" </html>"    
                SBMLNotes.addChild(string2xml(string))

        return SBMLNotes


# Small function to convert string into xmlnode
def string2xml(string):
    xmlnode = libsbml.XMLNode()    
    node    = xmlnode.convertStringToXMLNode(string)
    node.setTriple(libsbml.XMLTriple('p','name2','html'))
    return node


# Small function to add note to object   # TODO: This one should go defunct at some point
def add_note(object,string):
    xmlnode = libsbml.XMLNode()    
    node    = xmlnode.convertStringToXMLNode(string)
    node.setTriple(libsbml.XMLTriple('p','name2','html'))
    xmlnode.addChild(node)
    object.appendNotes(xmlnode)

      
# Small function to eliminate file  (e.g. dummy_output)
# TODO: This is not called anywhere and should be removed
def remove_file(filename):
    files = os.listdir('.')
    if filename in files:
        os.remove(filename)


# Parsing functions for reactions
def getNameComp(nameComp):
    "Takes a name of the type ac[c] and separates the name(ac) from the compartment(c =cytosol)"
    nameComp.strip()
    if len(nameComp)==1:
        stName = nameComp
        comp = ''
    else:
        if nameComp[-1] == ']' and nameComp[-3] == '[': 
            stName  = nameComp[0:-3]
            comp  = nameComp[-2:-1]
        elif nameComp[-2] == '_': 
            stName  = nameComp[0:-2]
            comp  = nameComp[-1] 
        else:
            stName = nameComp
            comp = '' 
    stName = stName.strip()
    
    if ' ' in stName:    #look stochiometry info
        st,name=stName.strip().split(' ')
        try:
            stoichiometry = int(st)
        except:
            print "invalid input: "+nameComp
    else:
        name = stName
        stoichiometry = 1
   
    return stoichiometry,name.strip(),comp


def parseLine(line):
    """
        Parses input lines
        This function takes two possible inputs, the 13C MFA input:

        GLCpts  glc-D[e] + pep --> g6p + pyr  abcdef + ABC : abcdef + ABC             
            
        and the COBRA input:
            
        TES1[c]: aacoa --> acac + coa
            
        Eventually we should create a single type of input
    """
    
    # First detect type of input
    #       Finds wether  ':' shows up before of after the arrow symbol
    COBRA = line.rfind(':') < max(line.find('-->'),line.find('<==>'))   # TODO: this will do for the time being, but we need a unified input type 
    
    if COBRA:
        # COBRA input parsing
        # Line of type:    TES1[c]: aacoa --> acac + coa
        reversible = False
        exchange   = False
        if 'EX_' in line:   # Exchange reactions
            exchange   = False
            reversible = True
            namepcomp, rest=line.split(':')
            reacName = namepcomp.strip()
            comp = 'e'
            reacsign = '-->'
            reacLine,prodLine=rest.split(reacsign)
            reactsAll = reacLine.split('+')
            newReacts = []
            for react in reactsAll:
                stoich = 1
                name = react.strip(' ').replace('[e]','')
                newReacts.append((stoich,name,comp))
            reacts = newReacts
            prods  = []
        else:
            compAll = ''
            nameComp, rest=line.split(':')
            # Name
            [stoich,reacName,compAll] = getNameComp(nameComp.strip())   # compAll is the compartment provided for all metabolites
            # Producs and reactants
            if '<==>' in line:
                reacsign = '<==>'
                reversible = True
            else:
                reacsign = '-->'
            reacLine,prodLine=rest.split(reacsign)
            reactsAll = reacLine.split('+')
            prodsAll  = prodLine.split('+')
        
            reacts = []
            for nameComp in reactsAll:
                [stoich,name,comp] = getNameComp(nameComp.strip())
                comp = comp if comp else compAll
                reacts.append((stoich,name,comp))
            prods = []
            for nameComp in prodsAll:
                [stoich,name,comp] = getNameComp(nameComp.strip())
                comp = comp if comp else compAll
                prods.append((stoich,name,comp))
    
        return reacName, reversible, exchange, reacts, prods
    else:
        # 13C MFA input parsing
        # Line of type:    GLCpts  glc-D[e] + pep --> g6p + pyr  abcdef + ABC : abcdef + ABC  
        transLine = core.atomTransition(line)
        exchange = False  # For the time being....
        
        # TODO: this is a temporary fix, need to redo reaction input
        reacts = []
        for reactant in transLine.reactants:
            reacts.append((reactant.stoichiometry,reactant.originalMet.name,'c'))

        prods = []
        for product in transLine.products:
            prods.append((product.stoichiometry,product.originalMet.name,'c'))

        return transLine.name, transLine.reversible, False, reacts, prods


def createReaction(reacInfo):
    try: # tuple input
        name, rev, exchange, reacts, prods = reacInfo
    except ValueError:  # string input
        name, rev, exchange, reacts, prods = parseLine(reacInfo)
    
    # Main process
    reactants = []
    products  = []
    for react in reacts:
        stoich,react,comp = react
        metabolite = core.met(react.strip()+'_'+comp,ncarbons=0)
        reactants.append(core.reactant(metabolite,stoich))
    for prod in prods:
        stoich,prod,comp = prod
        metabolite = core.met(prod.strip()+'_'+comp,ncarbons=0)
        products.append(core.product(metabolite,stoich))

    reaction = core.reaction(name,reversible=rev,exchange=exchange,reactants=reactants,products=products,subsystem='added')
    return reaction        


# Function to round up at a given precision
def roundUp(value,precision=0):
    precVal = 10**precision
    newValue = numpy.ceil(value*precVal)/precVal
    
    return newValue


############### Tests ##################
if __name__ == "__main__":

    # TODO:  This is the old way of doing things. It does not work with the new core methods and classes
    
    Ala57  = core.GCMSfragment('alaL_1_2_3'            ,'Alanine,57'       ,'Ala57' ,3,'C8H26NO2Si2' ,1,317,'C15H35NO2Si2')
    Gly57  = core.GCMSfragment('gly_1_2'               ,'Glycine,57'       ,'Gly57' ,2,'C8H24NO2Si2' ,1,303,'C14H33NO2Si2')
    Val57  = core.GCMSfragment('valL_1_2_3_4_5'        ,'Valine,57'        ,'Val57' ,5,'C8H30NO2Si2' ,1,345,'C17H39NO2Si2')
    Ile159 = core.GCMSfragment('ileL_2_3_4_5_6'        ,'Isoleucine,159'   ,'Ile159',5,'C6H26NSi'    ,0,359,'C18H41NO2Si2')
    Ser159 = core.GCMSfragment('serL_2_3'              ,'Serine,159'       ,'Ser159',2,'C12H34NOSi2' ,1,447,'C21H49NO3Si3')
    Ser57  = core.GCMSfragment('serL_1_2_3'            ,'Serine,57'        ,'Ser57' ,3,'C14H40NO3Si3',1,447,'C21H49NO3Si3')
    Met159 = core.GCMSfragment('metL_2_3_4_5'          ,'Methionine,159'   ,'Met159',4,'C6H24NSSi'   ,1,377,'C17H39NO2SSi2')
    Met57  = core.GCMSfragment('metL_1_2_3_4_5'        ,'Methionine,57'    ,'Met57' ,5,'C8H30NO2SSi2',1,377,'C17H39NO2SSi2')
    Phe159 = core.GCMSfragment('pheL_2_3_4_5_6_7_8_9'  ,'Phenylalanine,159','Phe159',8,'C6H24NSi'    ,1,393,'C21H39NO2Si2')
    Phe57  = core.GCMSfragment('pheL_1_2_3_4_5_6_7_8_9','Phenylalanine,57' ,'Phe57' ,9,'C8H30NO2Si2' ,1,393,'C21H39NO2Si2')
    Asp57  = core.GCMSfragment('aspL_1_2_3_4'          ,'Aspartate,57'     ,'Asp57' ,4,'C14H40NO4Si3',1,475,'C22H49NO4Si3')
    Glu57  = core.GCMSfragment('gluL_1_2_3_4_5'        ,'Glutamate,57'     ,'Glu57' ,5,'C14H42NO4Si3',1,489,'C23H51NO4Si3')
        
    GCMS = {}
    
    MDVAla57  = numpy.matrix([0.9521,0.0378,0.01,0,0,0,0,0,0,0,0,0,0])
    MDVGly57  = numpy.matrix([0.9219,0.0479,0.0566,0,0,0,0,0,0,0,0,0,0])
    MDVVal57  = numpy.matrix([0.7240,0.1307,0.0809,0.0565,0,0,0,0,0,0,0,0,0])
    MDVIle159 = numpy.matrix([0.5278,0.2217,0.1723,0.0595,0.0167,0,0,0,0,0,0,0,0])
    MDVSer159 = numpy.matrix([0.8523,0.1363,0.0458,0,0,0,0,0,0,0,0,0,0])
    MDVSer57  = numpy.matrix([0.9063,0.0845,0.0046,0.0196,0,0,0,0,0,0,0,0,0])
    MDVMet159 = numpy.matrix([0.7111,0.2232,0.0627,0.0136,0,0,0,0,0,0,0,0,0])
    MDVMet57  = numpy.matrix([0.8020,0.1762,0.0206,0.0074,0,0,0,0,0,0,0,0,0])
    MDVPhe159 = numpy.matrix([0.5702,0.1859,0.1305,0.0590,0.0395,0.01,0,0,0,0,0,0,0])
    MDVPhe57  = numpy.matrix([0.6064,0.1849,0.0816,0.0762,0.0380,0.0130,0,0,0,0,0,0,0])
    MDVAsp57  = numpy.matrix([0.7177,0.1828,0.0751,0.0316,0,0,0,0,0,0,0,0,0])
    MDVGlu57  = numpy.matrix([0.6407,0.2041,0.1256,0.0284,0,0,0,0,0,0,0,0,0])

    GCMS['Ala57']     = [MDVAla57,core.GCMS(fragment=Ala57,correctedMDV=MDVAla57)]
    GCMS['Gly57']     = [MDVGly57,core.GCMS(fragment=Gly57,correctedMDV=MDVGly57)]
    GCMS['Val57']     = [MDVVal57,core.GCMS(fragment=Val57,correctedMDV=MDVVal57)]
    GCMS['Ile159']    = [MDVIle159,core.GCMS(fragment=Ile159,correctedMDV=MDVIle159)]
    GCMS['Ser159']    = [MDVSer159,core.GCMS(fragment=Ser159,correctedMDV=MDVSer159)]
    GCMS['Ser57']     = [MDVSer57,core.GCMS(fragment=Ser57,correctedMDV=MDVSer57)]
    GCMS['Met159']    = [MDVMet159,core.GCMS(fragment=Met159,correctedMDV=MDVMet159)]
    GCMS['Met57']     = [MDVMet57,core.GCMS(fragment=Met57,correctedMDV=MDVMet57)]
    GCMS['Phe159']    = [MDVPhe159,core.GCMS(fragment=Phe159,correctedMDV=MDVPhe159)]
    GCMS['Phe57']     = [MDVPhe57,core.GCMS(fragment=Phe57,correctedMDV=MDVPhe57)]
    GCMS['Asp57']     = [MDVAsp57,core.GCMS(fragment=Asp57,correctedMDV=MDVAsp57)]
    GCMS['Glu57']     = [MDVGlu57,core.GCMS(fragment=Glu57,correctedMDV=MDVGlu57)]
    
    fr = 0.1353
#    print "CorrectedMDV,washoutMDV:"
#    for abbrev in GCMS:
#        print ""
#        print abbrev+":"
#        xcorr          = GCMS[abbrev][0]
#        unlabeledAA    = numpy.zeros(xcorr.shape[1])
#        unlabeledAA[0] = 1
#        xlabeled       = (xcorr-fr*unlabeledAA)/(1-fr)
#        for m in range(xlabeled.shape[1]):
#            print ['{0:4.4f}'.format(xcorr[0,m]),'{0:4.4f}'.format(xlabeled[0,m])]
#    

    print "CorrectedMDV,RawMDV,washoutMDV:"
    for abbrev in GCMS:
        fragment  = GCMS[abbrev][0]
        xcorr          = GCMS[abbrev][0]
        unlabeledAA    = numpy.zeros(xcorr.shape[1])
        unlabeledAA[0] = 1
        xlabeled       = (xcorr-fr*unlabeledAA)/(1-fr)
        print ""
        print abbrev+":"
        for m in range(MDVAla57.shape[1]):
            print ['{0:4.4f}'.format(GCMS[abbrev][0][0,m]),'{0:4.4f}'.format(GCMS[abbrev][1].rawMDV[m,0]),'{0:4.4f}'.format(xlabeled[0,m])]
        
        
        
