# Supplementary material for: Flux-Enabled Exploration of the Role of Sip1 in Galactose Yeast Metabolism
Source: Front Bioeng Biotechnol. 2017 May 24;5:31. doi: 10.3389/fbioe.2017.00031 (PMC5443151; doi:10.3389/fbioe.2017.00031)
Supplement: Additional file 2 — Jupyter notebook QMM library 2S-13C MFA calculation code and input files. Zip file containing a Jupyter notebook file (two_scale_sip1_calculations.ipynb) used to run all flux calculations, another Jupyter notebook (extracellular_flux_calculation_example.ipynb) demonstrating the an example extracellular flux calculation, the QMM library code necessary to infer flux profiles via 2S-13C MFA, text file inputs for the glucose feed labeling, extracellular fluxes, measured intracellular metabolite MDVs, the standard deviations corresponding to these measured MDVS, genome-scale model, and the core reaction network files corresponding to strain/condition pairs U, S, UG, and SG. [file Data_Sheet_2.ZIP › additional_file_2/svgpath.py]

from __future__ import division
# http://simeonvisser.com/posts/how-does-from-future-import-work-in-python.html

# In older Pythons, if you divide two integer values, you will get an integer:
# 1 / 2.0	--> 0.5
# 1 / 2		--> 0
# In the future, Python will switch to always yielding a real result,
# and to force an integer division operation you use the special "//"
# integer division operator.

from math import sqrt, cos, sin, acos, degrees, radians, pi
from collections import MutableSequence

# Code adapted from https://pypi.python.org/pypi/svg.path

# This file contains classes for the different types of SVG path segments as
# well as a Path object that manipulates a sequence of path segments.


class CubicBezier(object):
	def __init__(self, start, control1, control2, end):
		self.start = start
		self.control1 = control1
		self.control2 = control2
		self.end = end
		self._length = None

	
	def __repr__(self):
		return '<CubicBezier start=%s control1=%s control2=%s end=%s>' % (
			   self.start, self.control1, self.control2, self.end)


	def __eq__(self, other):
		if not isinstance(other, CubicBezier):
			return NotImplemented
		return self.start == other.start and self.end == other.end and \
			   self.control1 == other.control1 and self.control2 == other.control2


	def __ne__(self, other):
		if not isinstance(other, CubicBezier):
			return NotImplemented
		return not self == other


	def getPathFragment(self):
		return 'C %s,%s %s,%s %s,%s' % (self.control1.real, self.control1.imag, self.control2.real, self.control2.imag, self.end.real, self.end.imag)


	def point(self, pos=0.0):
		"""Calculate the x,y position at a certain fractional position (0.0 to 1.0) of the path"""
		# Equivalent to findDotAtSegment
		return ((1-pos) ** 3 * self.start) + \
			   (3 * (1-pos) ** 2 * pos * self.control1) + \
			   (3 * (1-pos) * pos ** 2 * self.control2) + \
			   (pos ** 3 * self.end)


	def base3(self, t):
		"""Calculate the derivative at fractional position t"""
		t1 = -3 * self.start + 9 * self.control1 - 9 * self.control2 + 3 * self.end
		t2 = t * t1 + 6 * self.start - 12 * self.control1 + 6 * self.control2
		return t * t2 - 3 * self.start + 3 * self.control1


	def reverse(self):
		temp = self.start
		self.start = self.end
		self.end = temp
		temp = self.control1
		self.control1 = self.control2
		self.control2 = temp
	

	def alternate_length(self):
		"""Calculate the length of the path"""
		if self._length is not None:
			return self._length
		# It's impossible to integrate a Cubic Bezier, so
		# this is a geometric approximation instead.

		current_point = self.point(0)
		# Using 100,000 subdivisions will satisfy assertAlmostEqual on the
		# Arc segment, and we should generally go for the same here,
		# but right now we're tuning for speed rather than accuracy, so
		# we cut it way down to 1000.
		# Over 1,000,000 subdivisions makes no difference in accuracy at all.
		subdivisions = 1000
		lengthb = 0
		delta = 1/subdivisions
		
		for x in range(1, subdivisions+1):
			next_point = self.point(delta*x)
			distance = sqrt((next_point.real - current_point.real)**2 + (next_point.imag - current_point.imag)**2)
			lengthb += distance
			current_point = next_point

		self._length = lengthb
		return lengthb


	def length(self, z=1.0):
		"""Calculate the length of the path up to a certain position (fractional between 0.0 and 1.0)"""
		# It's impossible to integrate a Cubic Bezier, so
		# this is an optimized geometric approximation instead.
		z = max(0, min(1, z))
		z2 = z / 2
		n = 12
		tValues = [-0.1252, 0.1252, -0.3678, 0.3678, -0.5873, 0.5873, -0.7699, 0.7699, -0.9041, 0.9041, -0.9816, 0.9816]
		cValues = [0.2491, 0.2491, 0.2335, 0.2335, 0.2032, 0.2032, 0.1601, 0.1601, 0.1069, 0.1069, 0.0472, 0.0472]
		sum = 0
		for i in range(len(tValues)):
			ct = z2 * tValues[i] + z2
			base = self.base3(ct)
			sum += cValues[i] * sqrt(base.real**2 + base.imag**2)
		return z2 * sum


	def getTatLen(self, ll):
		if ll < 0 or self.length() < ll:
			return
		t = 1
		step = t / 2.0
		t2 = t - step
		e = .01
		l = self.length(t2)
		while abs(l - ll) > e:
			step /= 2
			if l < ll:
				t2 += step
			else:
				t2 -= step
			l = self.length(t2)
		return t2


	def getPointAtSegmentLength(self, length=None):
		if length is None:
			self.point()
		l = self.getTatLen(length)
		return self.point(l)


	def simpleSingleOffsetPath(self, offset, startMagnitude, endMagnitude):
		"""A hideously expensive function that more-or-less properly calculates an offset path
		to the curve, with the offset scaled by a fractional start and end magnitude (0.0 to 1.0).
		The newly constructed curve object is returned.
		To get an offset path on the other side of the curve, pass in a negative value for the offset."""

		# If the start point and first control point match, we'll get mathematical ugliness.
		# So we attempt to address that here by tweaking the points.  Hooray for "good enough" engineering!
		if self.start == self.control1:
			if self.control1 == self.control2:
				if self.control2 == self.end:
					# If every parameter is the same, there's no way to make a meaningful offset. Forget it.
					return CubicBezier(self.start, self.control1, self.control2, self.end)
				self.control1 = (self.start * 0.7) + (self.end * 0.3)
			else:
				self.control1 = (self.start * 0.999) + (self.control2 * 0.001)
		if self.control2 == self.end:
			self.control2 = (self.end * 0.999) + (self.control1 * 0.001)

		# Make appropriately proportional start/end versions of the intended offset
		moveStart = offset * startMagnitude
		moveEnd = offset * endMagnitude

		self._coordForTValue = []
		# Create a lookup table for resolving coordinate -> 't' value
		# This is the computationally expensive part of the whole process
		for idx in range(317):
			self._coordForTValue.append(self.point(idx / 316.0))

		tValues = []
		# Find needed t values
		tValues.append(0)
		tValues.append(self._getPointProjection(self.control1))
		tValues.append(self._getPointProjection(self.control2))
		#tValues.append(self._getPointProjection(self.end))		# Should always be 1?
		tValues.append(1)

		normals = []
		# Compute normals at t values
		ca = cos(pi / -2)
		sa = sin(pi / -2)
		for i in range(4):
			d = self.base3(tValues[i])
			nx = d.real * ca - d.imag * sa
			ny = d.real * sa + d.imag * ca
			# If the bezier is constructed with a forgiving editing tool like Inkscape,
			# a user can end up specifying a curve with control points identical to its start or end points,
			# causing slope calculations to turn out zero or infinity, in turn causing exceptions in this code.
			#  That's one of the reasons why the code elsewhere in this module is careful to calculate novel control
			# points when converting, for example, straight lines to bezier curves.
			dst = sqrt(nx*nx+ny*ny)
			normals.append(nx/dst + (ny/dst) * 1j)

		# Compute ratios
		curveLength = self.length()
		ratio1 = self.length(tValues[1]) / curveLength
		ratio2 = self.length(tValues[2]) / curveLength

		newStart =    self.start +    (moveStart * normals[0])
		newControl1 = self.control1 + (moveStart + (moveEnd - moveStart) * ratio1) * normals[1]
		newControl2 = self.control2 + (moveStart + (moveEnd - moveStart) * ratio2) * normals[2]
		newEnd =      self.end +      (moveEnd * normals[3])

		return CubicBezier(newStart, newControl1, newControl2, newEnd)


	def _getPointProjection(self, pp):
		"""find an approximate t value that acts as the control's
		projection onto the curve, towards the origin."""

		t = 0.5
		mindist = 9999999
		# find a reasonable initial "t"
		for idx in range(317):
			n = pp - self._coordForTValue[idx]
			pdist = sqrt(n.real**2 + n.imag**2)

			if pdist < mindist:
				mindist = pdist
				t = idx / 317.0
		return self._refineProjection(pp, t, mindist, 1.0/(1.01*317))


	def _refineProjection(self, pp, t, distance, precision):
		"""Refine a point projection's [t] value."""
		if precision < 0.0001:
			return t
		# refinement
		prev_t = t - precision
		next_t = t + precision

		if prev_t >= 0:
			prev = self.getPointAtSegmentLength(prev_t)
			p = pp - prev
			prev_distance = sqrt(p.real**2 + p.imag**2)

			if prev_distance < distance:
				return self._refineProjection(pp, prev_t, prev_distance, precision)

		if next_t <= 1:
			next = self.getPointAtSegmentLength(next_t)
			n = pp - next
			next_distance = sqrt(n.real**2 + n.imag**2)

			if next_distance < distance:
				return self._refineProjection(pp, next_t, next_distance, precision)

		return self._refineProjection(pp, t, distance, precision / 2.0)


	def remakeAsCubicBezier(self):
		return CubicBezier(self.start, self.control1, self.control2, self.end)

	
	
class QuadraticBezier(CubicBezier):
	# For Quadratic Bezier we simply subclass the Cubic. This is less efficient
	# and gives more complex calculations, but reuse means fewer bugs.
	# It is possible to calculate the length of a quadratic bezier so a TODO is to
	# replace the geometric approximation here.

	def __init__(self, start, control, end):
		self.start = start
		_13 = 1 / 3.0
		_23 = 2 / 3.0
		self.control1 = _13 * start + _23 * control
		self.control2 = _13 * end + _23 * control
		self.end = end


	def __repr__(self):
		return '<QuadradicBezier start=%s control=%s end=%s>' % (
			   self.start, self.control1, self.end)


	def reverse(self):
		temp = self.start
		self.start = self.end
		self.end = temp
		temp = self.control1
		self.control1 = self.control2
		self.control2 = temp


	def remakeAsCubicBezier(self):
		return CubicBezier(self.start, self.control1, self.control2, self.end)


class Line(object):

	def __init__(self, start, end):
		self.start = start
		self.end = end
	
	
	def __repr__(self):
		return '<Line start=%s end=%s>' % (self.start, self.end)


	def __eq__(self, other):
		if not isinstance(other, Line):
			return NotImplemented
		return self.start == other.start and self.end == other.end


	def __ne__(self, other):
		if not isinstance(other, Line):
			return NotImplemented
		return not self == other


	def getPathFragment(self):
		return 'L %s,%s' % (self.end.real, self.end.imag)

	
	def point(self, pos):
		distance = self.end - self.start
		return self.start + distance * pos


	def reverse(self):
		temp = self.start
		self.start = self.end
		self.end = temp
		
		
	def length(self):
		distance = (self.end - self.start)
		# It's actually possible to write this as "abs(distance)".
		# abs() returns the 'magnitude' of a complex number if it's passed one.
		# But that's a pretty mean trick to play on whoever's maintaining this code, right?
		return sqrt(distance.real**2+distance.imag**2)


	def remakeAsCubicBezier(self):
		return CubicBezier(self.start, self.point(0.33), self.point(0.66), self.end)
		


class Arc(object):

	def __init__(self, start, radius, rotation, arc, sweep, end):
		"""radius is complex, rotation is in degrees, 
		   large and sweep are 1 or 0 (True/False also work)"""

		self.start = start
		self.radius = radius
		self.rotation = rotation
		self.arc = bool(arc)
		self.sweep = bool(sweep)
		self.end = end
		self._length = None

		self._parameterize()


	def __repr__(self):
		return '<Arc start=%s radius=%s rotation=%s arc=%s sweep=%s end=%s>' % (
			   self.start, self.radius, self.rotation, self.arc, self.sweep, self.end)


	def __eq__(self, other):
		if not isinstance(other, Arc):
			return NotImplemented
		return self.start == other.start and self.end == other.end and \
			   self.radius == other.radius and self.rotation == other.rotation and\
			   self.arc == other.arc and self.sweep == other.sweep


	def __ne__(self, other):
		if not isinstance(other, Arc):
			return NotImplemented
		return not self == other


	def getPathFragment(self):
		return 'A %s,%s %s %s,%s %s,%s' % (self.radius.real, self.radius.imag, self.rotation, int(arc), int(sweep), self.end.real, self.end.imag)


	def reverse(self):
		temp = self.start
		self.start = self.end
		self.end = temp
		# Got to reverse the sweep flag
		# Effect observable in http://www.w3.org/TR/SVG11/images/paths/arcs02.svg
		self.sweep = not self.sweep
		self._parameterize()


	def _parameterize(self):
		# Conversion from endpoint to center parameterization
		# http://www.w3.org/TR/SVG/implnote.html#ArcImplementationNotes

		cosr = cos(radians(self.rotation))
		sinr = sin(radians(self.rotation))
		dx = (self.start.real - self.end.real) / 2
		dy = (self.start.imag - self.end.imag) / 2
		x1prim = cosr * dx + sinr * dy
		x1prim_sq = x1prim * x1prim
		y1prim = -sinr * dx + cosr * dy
		y1prim_sq = y1prim * y1prim

		rx = self.radius.real
		rx_sq = rx * rx
		ry = self.radius.imag		 
		ry_sq = ry * ry

		# Correct out of range radii
		radius_check = (x1prim_sq / rx_sq) + (y1prim_sq / ry_sq)
		if radius_check > 1:
			rx *= sqrt(radius_check)
			ry *= sqrt(radius_check)
			rx_sq = rx * rx
			ry_sq = ry * ry

		t1 = rx_sq * y1prim_sq
		t2 = ry_sq * x1prim_sq
		c = sqrt(abs((rx_sq * ry_sq - t1 - t2) / (t1 + t2)))
		
		if self.arc == self.sweep:
			c = -c
		cxprim = c * rx * y1prim / ry
		cyprim = -c * ry * x1prim / rx

		self.center = complex((cosr * cxprim - sinr * cyprim) + 
							  ((self.start.real + self.end.real) / 2),
							  (sinr * cxprim + cosr * cyprim) + 
							  ((self.start.imag + self.end.imag) / 2))

		ux = (x1prim - cxprim) / rx
		uy = (y1prim - cyprim) / ry
		vx = (-x1prim - cxprim) / rx
		vy = (-y1prim - cyprim) / ry
		n = sqrt(ux * ux + uy * uy)
		p = ux
		theta = degrees(acos(p / n))
		if uy < 0:
			theta = -theta
		self.theta = theta % 360

		n = sqrt((ux * ux + uy * uy) * (vx * vx + vy * vy))
		p = ux * vx + uy * vy
		if p == 0:
			delta = degrees(acos(0))
		else:
			delta = degrees(acos(p / n))
		if (ux * vy - uy * vx) < 0:
			delta = -delta
		self.delta = delta % 360
		if not self.sweep:
			self.delta -= 360


	def point(self, pos):
		angle = radians(self.theta + (self.delta * pos))
		cosr = cos(radians(self.rotation))
		sinr = sin(radians(self.rotation))
	
		x = cosr * cos(angle) * self.radius.real - sinr * sin(angle) * self.radius.imag + self.center.real
		y = sinr * cos(angle) * self.radius.real + cosr * sin(angle) * self.radius.imag + self.center.imag
		return complex(x, y)
	
	
	def length(self):
		"""The length of an elliptical arc segment requires numerical
		integration, and in that case it's simpler to just do a geometric
		approximation, as for cubic bezier curves.
		"""

		if self._length is not None:
			return self._length
		
		current_point = self.point(0)
		# Here I need 100,000 subdivisions to satisfy assertAlmostEqual. It's
		# a bit slow, but I'm not in a hurry. Over 1,000,000 subdivisions
		# makes no difference in accuracy at all.
		subdivisions = 1000	  # Note: Cut this down since we really don't need that kind of accuracy for these maps
		lengthb = 0
		delta = 1/subdivisions
		
		for x in range(1, subdivisions+1):
			next_point = self.point(delta*x)
			distance = sqrt((next_point.real - current_point.real)**2 + (next_point.imag - current_point.imag)**2)
			lengthb += distance
			current_point = next_point

		self._length = lengthb
		return lengthb
	

	# This is an ugly conversion and is generally not needed when working with metabolic maps drawn in Inkscape.
	# So for now we're skipping it.  Code that can be adapted for this purpose is in the svgUtilities.js file.
	def remakeAsCubicBezier(self):
		return NotImplemented
		#return CubicBezier(self.start, self.point(0.33), self.point(0.66), self.end)


class Path(MutableSequence):
	"""A Path is a sequence of path segments"""

	def __init__(self, *segments):
		self._segments = list(segments)
		self._length = None
		self._lengths = None
		self._isAllBeziers = False


	def __getitem__(self, index):
		return self._segments[index]


	def __setitem__(self, index, value):
		self._segments[index] = value


	def __delitem__(self, index):
		del self._segments[index]


	def insert(self, index, value):
		self._segments.insert(index, value)


	def __len__(self):
		return len(self._segments)


	def __repr__(self):
		return '<Path %s>' % ', '.join(repr(x) for x in self._segments)


	def __eq__(self, other):
		if not isinstance(other, Path):
			return NotImplemented
		if len(self) != len(other):
			return False
		for s, o in zip(self._segments, other._segments):
			if not s == o:
				return False
		return True
		

	def __ne__(self, other):
		if not isinstance(other, Path):
			return NotImplemented
		return not self == other


	def _calc_lengths(self):
		if self._length is not None:
			return
		
		lengths = [each.length() for each in self._segments]		
		self._length = sum(lengths)
		self._lengths = [each/self._length for each in lengths]


	# Render the parts as a string of SVG path instructions
	# Note that this code assumes the path is meant to be unbroken.
	# One could introduce code to compare .start and .end values and embed M commands if they differ,
	# but that might give rise to unintentionally broken shapes when the user is, for example,
	# creating an offset path as a series of smaller offset fragments (like simpleOffestPathToShape does below)
	def getPathFragment(self):

		l = len(self)
		if l < 1:
			return ''

		parts = []
		first = self._segments[0]
		parts.append('M %s,%s' % (first.start.real, first.start.imag))

		e = None
		for each in self._segments:
			e = each
			parts.append(each.getPathFragment())
		# If the path ends with a line linking back to the start point,
		# assume that the intention is to close the shape, and replace the line with a Z command
		if isinstance(e, Line):
			if first.start == e.end:
				parts.pop()
				parts.append('Z')

		return ' '.join(parts)


	def convertToCubicBeziers(self):
		if self._isAllBeziers:
			return
		l = len(self)
		i = 0
		while i < l:
			e = self._segments[i]
			self._segments[i] = e.remakeAsCubicBezier()
			i += 1
		self._isAllBeziers = True


	def reverse(self):
		for each in self._segments:
			each.reverse()
		self._segments = list(reversed(self._segments))


	def point(self, pos):
		"""Return the point along the path at the given fractional location (0.0 to 1.0)"""
		self._calc_lengths()
		# Find which segment the point we search for is located on:
		segment_start = 0
		for index, segment in enumerate(self._segments):
			segment_end = segment_start + self._lengths[index]
			if segment_end >= pos:
				# This is the segment! How far in on the segment is the point?
				segment_pos = (pos - segment_start) / (segment_end - segment_start)
				break
			segment_start = segment_end
		else:
			# This happens when pos is 1.0, and accumulated errors
			# mean that segment_end of the last segment is not quite 1.0.
			segment_pos = 1.0

		return segment.point(segment_pos)


	def length(self):
		self._calc_lengths()
		return self._length


	def simpleOffestPath(self, offset, startMagnitude, endMagnitude):
		"""This routine takes the current path and creates a path alongside it at the given offset distance,
		magnified gradually by a fractional start and end value (ranging from 0.0 to 1.0)."""

		# The necessary offset function is implemented only for bezier curves right now.
		# ... But they could pretty easily be written for lines if someone cared to make the optimization
		self.convertToCubicBeziers()
		# We should probably truncate the path to the first continuous segment,
		# just in case someone has passed in a path created from svg with "move" commands scattered in.
		# For now, we'll just assume they know what they're doing.
		totalLength = self.length()
		lengthSoFar = 0

		newPathA = []

		for p in self._segments:
			segLength = p.length()

			subStartMag = startMagnitude + (endMagnitude - startMagnitude) * (lengthSoFar / totalLength)
			subEndMag = startMagnitude + (endMagnitude - startMagnitude) * ((lengthSoFar+segLength) / totalLength)

			newPathA.append( p.simpleSingleOffsetPath(offset, subStartMag, subEndMag) )
			lengthSoFar += segLength

		newPath = Path()
		newPath.extend(newPathA)

		return newPath


	def simpleOffestPathToShape(self, offsetA, offsetB, startMagnitude, endMagnitude):
		"""This funky routine takes the current path and creates two paths that follow alongside it,
		at the given offset distances, with both offsets magnified gradually by a fractional start and end value
		(ranging from 0.0 to 1.0).  Then it takes the left-hand path, reverses it, and tacks it onto the
		right-hand path, joining the two with a line command in between, then capping the path with another line
		back to the starting point.
		This effectively creates a path that is suitable for a solid shape, representing a gradually thickening
		line that follows along the original."""

		# The necessary offset function is implemented only for bezier curves right now.
		# ... But they could pretty easily be written for lines if someone cared to make the optimization
		self.convertToCubicBeziers()

		# We should probably truncate the path to the first continuous segment,
		# just in case someone has passed in a path created from svg with "move" commands scattered in.
		# For now, we'll just assume they know what they're doing, even if the resulting "shape" is not a solid one.
		totalLength = self.length()
		lengthSoFar = 0

		newPathA = []
		newPathB = []

		for p in self._segments:
			segLength = p.length()

			subStartMag = startMagnitude + (endMagnitude - startMagnitude) * (lengthSoFar / totalLength)
			subEndMag = startMagnitude + (endMagnitude - startMagnitude) * ((lengthSoFar+segLength) / totalLength)

			newPathA.append( p.simpleSingleOffsetPath(offsetA, subStartMag, subEndMag) )
			newPathB.append( p.simpleSingleOffsetPath(offsetB, subStartMag, subEndMag) )
			lengthSoFar += segLength

		# Reverse the segments in path B individually, then reverse the order of the segments
		for p in newPathB:
			p.reverse()
		newPathB = list(reversed(newPathB))

		startPos = newPathA[-1].end
		# Create and append the connective Lines
		newPathA.append(Line(newPathA[-1].end, newPathB[0].start))
		newPathB.append(Line(newPathB[-1].end, newPathA[0].start))
		# Finally, join the paths

		newPath = Path()
		newPath.extend(newPathA)
		newPath.extend(newPathB)

		return newPath
