# Supplementary material for: Flux-Enabled Exploration of the Role of Sip1 in Galactose Yeast Metabolism
Source: Front Bioeng Biotechnol. 2017 May 24;5:31. doi: 10.3389/fbioe.2017.00031 (PMC5443151; doi:10.3389/fbioe.2017.00031)
Supplement: Additional file 2 — Jupyter notebook QMM library 2S-13C MFA calculation code and input files. Zip file containing a Jupyter notebook file (two_scale_sip1_calculations.ipynb) used to run all flux calculations, another Jupyter notebook (extracellular_flux_calculation_example.ipynb) demonstrating the an example extracellular flux calculation, the QMM library code necessary to infer flux profiles via 2S-13C MFA, text file inputs for the glucose feed labeling, extracellular fluxes, measured intracellular metabolite MDVs, the standard deviations corresponding to these measured MDVS, genome-scale model, and the core reaction network files corresponding to strain/condition pairs U, S, UG, and SG. [file Data_Sheet_2.ZIP › additional_file_2/two_scale_input_lib.py]

import SBMLclasses
import FluxModels

def infer_fluxes(genome_scale_model_path,new_model_name,exchange_flux_path,
                     carbon_transition_model_path,labeling_path,labeling_error_path,
                     feed_labeling_path,sbml_out_filename,labeling_type='LCMS',
                     exclude=[],extra_sankey_fluxes=[],fluxLimit=[0,0.05,0.49]):
    # Form two-scale reaction network
    reacNet = SBMLclasses.TSReactionNetwork(genome_scale_model_path)
    
    # Change model name to desired
    reacNet.changeModelName(new_model_name)        
    
    # Load extracellular fluxes
    reacNet.loadFluxBounds(exchange_flux_path)
    
    # Load carbon transitions
    reacNet.addTransitions(carbon_transition_model_path,translate2SBML=True)        
    
    # Load mean of measured labeling data and standard deviations
    reacNet.addLabeling(labeling_path,labeling_type,STDfilename=labeling_error_path) #minSTD=0.001,     

    # Load labeling of feed
    reacNet.addFeed(feed_labeling_path)    

    # Generate corresponding SBML object
    SBMLfile = (sbml_out_filename,reacNet.write('toString'))

    # Obtain two-scale model
    TSmodel = FluxModels.TwoSC13Model(SBMLfile)

    # Exclude metabolites from fit if desired
    if exclude:
       TSmodel.ReacNet.excludeFits(exclude)

    # obtain core reaction names
    coreFluxes = TSmodel.ReacNet.C13ReacNet.reactionList.getReactionNameList(level=1)
    
    # Trim core reaction names so they are unique and include any extra user-designated non-core reactions
    fluxNames = list(set([name for name in coreFluxes if not 'EX' in name]+extra_sankey_fluxes))
    
    # Calculate fluxes
    TSresult = TSmodel.findFluxesRanges(Nrep=30,fluxNames=fluxNames,fluxLimit=fluxLimit)  
    
    # Return both the result and the two-scale model
    return TSresult,TSmodel
