# Supplementary material for: Flux-Enabled Exploration of the Role of Sip1 in Galactose Yeast Metabolism
Source: Front Bioeng Biotechnol. 2017 May 24;5:31. doi: 10.3389/fbioe.2017.00031 (PMC5443151; doi:10.3389/fbioe.2017.00031)
Supplement: Additional file 2 — Jupyter notebook QMM library 2S-13C MFA calculation code and input files. Zip file containing a Jupyter notebook file (two_scale_sip1_calculations.ipynb) used to run all flux calculations, another Jupyter notebook (extracellular_flux_calculation_example.ipynb) demonstrating the an example extracellular flux calculation, the QMM library code necessary to infer flux profiles via 2S-13C MFA, text file inputs for the glucose feed labeling, extracellular fluxes, measured intracellular metabolite MDVs, the standard deviations corresponding to these measured MDVS, genome-scale model, and the core reaction network files corresponding to strain/condition pairs U, S, UG, and SG. [file Data_Sheet_2.ZIP › additional_file_2/two_scale_sip1_calculations.ipynb]

# %% [markdown]
# 2S-$^{13}$C Metabolic Flux Analysis (2S-$^{13}$C MFA) flux inference
1) **Setup**: contains all preliminary library imports and hard-coded data for calculations.

2) **Flux inference for strain/condition U**: contains the strain/condition pair-specific input file paths, additional parameter specifications, 2S-$^{13}$C MFA calculation, ELVA calculation, and plotting of the detailed MDV fits, ELVA plot, and flux map for strain/condition pair U. 

3) **Flux inference for strain/condition S**: contains the strain/condition pair-specific input file paths, additional parameter specifications, 2S-$^{13}$C MFA calculation, ELVA calculation, and plotting of the detailed MDV fits, ELVA plot, and flux map for strain/condition pair S. 

4) **Flux inference for strain/condition UG**: contains the strain/condition pair-specific input file paths, additional parameter specifications, 2S-$^{13}$C MFA calculation, ELVA calculation, and plotting of the detailed MDV fits, ELVA plot, and flux map for strain/condition pair UG. 

5) **Flux inference for strain/condition SG**: contains the strain/condition pair-specific input file paths, additional parameter specifications, 2S-$^{13}$C MFA calculation, ELVA calculation, and plotting of the detailed MDV fits, ELVA plot, and flux map for strain/condition pair SG. 

## 1) Setup
This section contains the specifications of input/output code/data directories/paths and general Python imports necessary to calculate fluxes 

### Set data and code input/output directories/paths
Here we point to the general code and data input/output files/folders used to calculatate fluxes:

# %% [code]
import os,sys

# Directory with data and model inputs if combined
code_and_input_directory = '/users/cmshymansky/both_but_previous_code/'

# Remove already included code path from system path for testing 
for path_ind,path in enumerate(sys.path):
    if 'quantmodel' in path:
        del sys.path[path_ind]

# Set input directory as that containing both code and inputs 
input_directory = code_and_input_directory

# Set code directory as that containing both code and inputs
code_directory = code_and_input_directory

# Append input data and code directories to path
sys.path.append(input_directory)
sys.path.append(code_directory)

# Set QMM code directory to QUANTMODELPATH bash environment variable if not set already
if code_and_input_directory not in sys.path:
    sys.path.append(code_and_input_directory)
os.environ["QUANTMODELPATH"] = code_and_input_directory

# Set genome scale model file path
genome_scale_model_path = '%siMM904TKs.xml' % (input_directory)

# %% [markdown]
### Import all code dependencies 
Here we import all code necessary to perform 2S-$^{13}$C MFA inference and to allow inline visualization of plots

# %% [code]
import os
from IPython.display import SVG  #For viewing the flux maps as svg (scalable vector graphics)

# Import QMM library wrapper code
from two_scale_input_lib import infer_fluxes

# Allow inline use of matplotlib
%matplotlib inline

# %% [markdown]
### Switch to folder to run code

# %% [code]
# Change directory to scratch directory (where we run our code)
os.chdir('/scratch/cmshymansky_scratch/tests/yeast/server_test')

# %% [markdown]
### General parameters
Here we initialize variables used to exclude metabolite labeling (but simulate it and compare it to that measured later), values to loop through in the limit-flux-to-core step, and specify additional non-core metabolites to obtain absolute flux ranges for.

# %% [code]
# Set metabolites to exclude from measured labeling to predict later
exclude = ['cit_m']

# Set non-core-2-core flux bounds
fluxLimit = [0,0.05,0.49]

# Set non-core fluxes to obtain confidence intervals for as well
extra_sankey_fluxes = ['MTHFD','NADH2_u6cm','NDPK1','BTDD_RR']

# %% [markdown]
## 2) Flux inference for strain/condition U
### Strain/condition specific input files/folders
Here we setup the paths for the extracellular fluxes, mass distribution vectors (MDVs), corresponding MDV standard deviations (over four replicates), and carbon transition model file necessary for flux inference

# %% [code]
# Define current strain/condition pair
strain_condition = 'U'

# Define strain/condition-specific data paths
labeling_path = '%sLCMS%s.txt' % (input_directory,strain_condition)
labeling_error_path = '%sLCMSerr%s.txt' % (input_directory,strain_condition)
feed_labeling_path = '%sFEED%s.txt' % (input_directory,strain_condition)
exchange_flux_path = '%sFLUX%s.txt' % (input_directory,strain_condition)

# Define strain/condition-specific carbon transition model paths
carbon_transition_model_path = '%sREACTIONS%s.txt' % (input_directory,strain_condition)

# Set new strain/condition-specific sbml filename
sbml_out_filename = 'SciMM904wyr1'+strain_condition+'TS.xml'

# Set new model name
new_model_name = 'SciMM904'+strain_condition

# Set base flux map name
base_flux_map_path = '%s%s'% (code_directory,'SciMM904TKsChris.svg')

# %% [markdown]
### Perform 2S-$^{13}$C MFA calculations and save results

# %% [code]
%%time
# Obtain 2-scale results
U_TSresult,U_TSmodel = infer_fluxes(genome_scale_model_path,new_model_name,exchange_flux_path,
                     carbon_transition_model_path,labeling_path,labeling_error_path,
                     feed_labeling_path,sbml_out_filename,labeling_type='LCMS',
                     exclude=exclude,extra_sankey_fluxes=extra_sankey_fluxes,fluxLimit=fluxLimit)

# Write results to strain/condition-specific sbml file
U_TSresult.ReacNet.write('SMM904' + strain_condition + '.sbml')

# %% [markdown]
### External labeling variability analysis (ELVA)

# %% [code]
%%time
# Calculate simulated labeling variation 
U_TSresult2 = U_TSmodel.ELVA(U_TSresult,erase=False)  

# %% [markdown]
### Plot resulting detailed simulated versus measured MDV fits

# %% [code]
%%time
# Plot detailed simulated versus measured data plots
U_TSresult.plotExpvsCompLabelFragment(titleFig=strain_condition)

# %% [markdown]
### Plot ELVA plot

# %% [code]
%%time
# Plot ELVA report
U_TSresult2.plotExpvsCompLabelxvsy(titleFig=strain_condition,outputFileName='ELVAComparison'+strain_condition+'.txt')

# %% [markdown]
### Plot strain/condition U flux map

# %% [code]
U_TSresult.drawFluxes(strain_condition+'.svg',svgInFileName=base_flux_map_path,norm='GLCt1')          
SVG(strain_condition+'.svg')

# %% [markdown]
## 3) Flux inference for strain/condition S
### Strain/condition specific input files/folders
Here we setup the paths for the extracellular fluxes, mass distribution vectors (MDVs), corresponding MDV standard deviations (over four replicates), and carbon transition model file necessary for flux inference

# %% [code]
# Define current strain/condition pair
strain_condition = 'S'

# Define strain/condition-specific data paths
labeling_path = '%sLCMS%s.txt' % (input_directory,strain_condition)
labeling_error_path = '%sLCMSerr%s.txt' % (input_directory,strain_condition)
feed_labeling_path = '%sFEED%s.txt' % (input_directory,strain_condition)
exchange_flux_path = '%sFLUX%s.txt' % (input_directory,strain_condition)

# Define strain/condition-specific carbon transition model paths
carbon_transition_model_path = '%sREACTIONS%s.txt' % (input_directory,strain_condition)

# Set new strain/condition-specific sbml filename
sbml_out_filename = 'SciMM904wyr1'+strain_condition+'TS.xml'

# Set new model name
new_model_name = 'SciMM904'+strain_condition

# Set base flux map name
base_flux_map_path = '%s%s'% (code_directory,'SciMM904TKsChris.svg')

# %% [markdown]
### Perform 2S-$^{13}$C MFA calculations and save results

# %% [code]
%%time
# Obtain 2-scale results
S_TSresult,S_TSmodel = infer_fluxes(genome_scale_model_path,new_model_name,exchange_flux_path,
                     carbon_transition_model_path,labeling_path,labeling_error_path,
                     feed_labeling_path,sbml_out_filename,labeling_type='LCMS',
                     exclude=exclude,extra_sankey_fluxes=extra_sankey_fluxes,fluxLimit=fluxLimit)

# Write results to strain/condition-specific sbml file
S_TSresult.ReacNet.write('SMM904' + strain_condition + '.sbml')

# %% [markdown]
### External labeling variability analysis (ELVA)

# %% [code]
%%time
# Calculate simulated labeling variation 
S_TSresult2 = S_TSmodel.ELVA(S_TSresult,erase=False)  

# %% [markdown]
### Plot resulting detailed simulated versus measured MDV fits

# %% [code]
%%time
# Plot detailed simulated versus measured data plots
S_TSresult.plotExpvsCompLabelFragment(titleFig=strain_condition)

# %% [markdown]
### Plot ELVA plot

# %% [code]
%%time
# Plot ELVA report
S_TSresult2.plotExpvsCompLabelxvsy(titleFig=strain_condition,outputFileName='ELVAComparison'+strain_condition+'.txt')

# %% [markdown]
### Plot strain/condition S flux map

# %% [code]
S_TSresult.drawFluxes(strain_condition+'.svg',svgInFileName=base_flux_map_path,norm='GLCt1')          
SVG(strain_condition+'.svg')

# %% [markdown]
## 4) Flux inference for strain/condition UG
### Strain/condition specific input files/folders
Here we setup the paths for the extracellular fluxes, mass distribution vectors (MDVs), corresponding MDV standard deviations (over four replicates), and carbon transition model file necessary for flux inference

# %% [code]
# Define current strain/condition pair
strain_condition = 'UG'

# Define strain/condition-specific data paths
labeling_path = '%sLCMS%s.txt' % (input_directory,strain_condition)
labeling_error_path = '%sLCMSerr%s.txt' % (input_directory,strain_condition)
feed_labeling_path = '%sFEED%s.txt' % (input_directory,strain_condition)
exchange_flux_path = '%sFLUX%s.txt' % (input_directory,strain_condition)

# Define strain/condition-specific carbon transition model paths
carbon_transition_model_path = '%sREACTIONS%s.txt' % (input_directory,strain_condition)

# Set new strain/condition-specific sbml filename
sbml_out_filename = 'SciMM904wyr1'+strain_condition+'TS.xml'

# Set new model name
new_model_name = 'SciMM904'+strain_condition

# Set base flux map name
base_flux_map_path = '%s%s'% (code_directory,'SciMM904TKsChris.svg')

# %% [markdown]
### Perform 2S-$^{13}$C MFA calculations and save results

# %% [code]
%%time
# Obtain 2-scale results
UG_TSresult,UG_TSmodel = infer_fluxes(genome_scale_model_path,new_model_name,exchange_flux_path,
                     carbon_transition_model_path,labeling_path,labeling_error_path,
                     feed_labeling_path,sbml_out_filename,labeling_type='LCMS',
                     exclude=exclude,extra_sankey_fluxes=extra_sankey_fluxes,fluxLimit=fluxLimit)

# Write results to strain/condition-specific sbml file
UG_TSresult.ReacNet.write('SMM904' + strain_condition + '.sbml')

# %% [markdown]
### External labeling variability analysis (ELVA)

# %% [code]
%%time
# Calculate simulated labeling variation 
UG_TSresult2 = UG_TSmodel.ELVA(UG_TSresult,erase=False)  

# %% [markdown]
### Plot resulting detailed simulated versus measured MDV fits

# %% [code]
%%time
# Plot detailed simulated versus measured data plots
UG_TSresult.plotExpvsCompLabelFragment(titleFig=strain_condition)

# %% [markdown]
### Plot ELVA plot

# %% [code]
%%time
# Plot ELVA report
UG_TSresult2.plotExpvsCompLabelxvsy(titleFig=strain_condition,outputFileName='ELVAComparison'+strain_condition+'.txt')

# %% [markdown]
### Plot strain/condition UG flux map

# %% [code]
UG_TSresult.drawFluxes(strain_condition+'.svg',svgInFileName=base_flux_map_path,norm='GLCt1')          
SVG(strain_condition+'.svg')

# %% [markdown]
## 5) Flux inference for strain/condition SG
### Strain/condition specific input files/folders
Here we setup the paths for the extracellular fluxes, mass distribution vectors (MDVs), corresponding MDV standard deviations (over four replicates), and carbon transition model file necessary for flux inference

# %% [code]
# Define current strain/condition pair
strain_condition = 'SG'

# Define strain/condition-specific data paths
labeling_path = '%sLCMS%s.txt' % (input_directory,strain_condition)
labeling_error_path = '%sLCMSerr%s.txt' % (input_directory,strain_condition)
feed_labeling_path = '%sFEED%s.txt' % (input_directory,strain_condition)
exchange_flux_path = '%sFLUX%s.txt' % (input_directory,strain_condition)

# Define strain/condition-specific carbon transition model paths
carbon_transition_model_path = '%sREACTIONS%s.txt' % (input_directory,strain_condition)

# Set new strain/condition-specific sbml filename
sbml_out_filename = 'SciMM904wyr1'+strain_condition+'TS.xml'

# Set new model name
new_model_name = 'SciMM904'+strain_condition

# Set base flux map name
base_flux_map_path = '%s%s'% (code_directory,'SciMM904TKsChris.svg')

# %% [markdown]
### Perform 2S-$^{13}$C MFA calculations and save results

# %% [code]
%%time
# Obtain 2-scale results
SG_TSresult,SG_TSmodel = infer_fluxes(genome_scale_model_path,new_model_name,exchange_flux_path,
                     carbon_transition_model_path,labeling_path,labeling_error_path,
                     feed_labeling_path,sbml_out_filename,labeling_type='LCMS',
                     exclude=exclude,extra_sankey_fluxes=extra_sankey_fluxes,fluxLimit=fluxLimit)

# Write results to strain/condition-specific sbml file
SG_TSresult.ReacNet.write('SMM904' + strain_condition + '.sbml')

# %% [markdown]
### External labeling variability analysis (ELVA)

# %% [code]
%%time
# Calculate simulated labeling variation 
SG_TSresult2 = SG_TSmodel.ELVA(SG_TSresult,erase=False)  

# %% [markdown]
### Plot resulting detailed simulated versus measured MDV fits

# %% [code]
%%time
# Plot detailed simulated versus measured data plots
SG_TSresult.plotExpvsCompLabelFragment(titleFig=strain_condition)

# %% [markdown]
### Plot ELVA plot

# %% [code]
%%time
# Plot ELVA report
SG_TSresult2.plotExpvsCompLabelxvsy(titleFig=strain_condition,outputFileName='ELVAComparison'+strain_condition+'.txt')

# %% [markdown]
### Plot strain/condition SG flux map

# %% [code]
SG_TSresult.drawFluxes(strain_condition+'.svg',svgInFileName=base_flux_map_path,norm='GLCt1')          
SVG(strain_condition+'.svg')

# %% [code]
