# Supplementary material for: Flux-Enabled Exploration of the Role of Sip1 in Galactose Yeast Metabolism
Source: Front Bioeng Biotechnol. 2017 May 24;5:31. doi: 10.3389/fbioe.2017.00031 (PMC5443151; doi:10.3389/fbioe.2017.00031)
Supplement: Additional file 3 — Example extracellular flux calculation and derivation of formula. This is the.html file corresponding to the Jupyter notebook found in Additional file 2 that demonstrates the derivation of the formula used to calculate extracellular fluxes and an example of its use. [file Data_Sheet_3.ZIP]

Archive with 1 entries (1 files):
- additional_file_3.html
